# Supplementary material for: Bis(2,1,3-benzoselenadiazole-κN)dibromidocopper(II)
Source: Acta Crystallogr Sect E Struct Rep Online. 2011 Jan 15;67(Pt 2):m181–2. doi: 10.1107/S160053681005422X (PMC3051764; doi:10.1107/S160053681005422X)
Supplement: Supplementary file 1 [file e-67-0m181-sup1.cif]

##############################################################################
###                                                                        ###
###        Electronic paper (Acta Crystallographica Section E)             ###
###                                                                        ###
##############################################################################
#                                                                            #
# This CIF contains the data in a paper accepted for publication in Acta     #
# Crystallographica Section E. It conforms to the requirements of Notes      #
# for Authors for Section E, and has been peer reviewed under the auspices   #
# of the IUCr Commission on Journals.                                        #
#                                                                            #
# Full details of the Crystallographic Information File format               #
# are given in the paper "The Crystallographic Information File (CIF):       #
# a New Standard Archive File for Crystallography" by S. R. Hall, F. H.      #
# Allen and I. D. Brown [Acta Cryst. (1991), A47, 655-685].                  #
#                                                                            #
# The current version of the core CIF dictionary is obtainable from          #
# ftp://ftp.iucr.org/pub/cif_core.dic. The current version number is 2.4.    #
#                                                                            #
# Software is freely available for graphical display of the structure(s) in  #
# this CIF.  For information consult the CIF home page http://www.iucr.org/  #
# cif/home.html                                                              #
#                                                                            #
# This file may be used for bona fide research purposes within the           #
# scientific community so long as proper attribution is given to the journal # 
# article from which it was obtained.                                        #
#                                                                            #
##############################################################################
                                             
data_global
_audit_creation_method     'form.cif (version 2.0)'
_journal_data_validation_number     ?
_journal_date_recd_electronic     2010-12-20
_journal_date_accepted     2010-12-25
_journal_name_full     'Acta Crystallographica, Section E'
_journal_year     2011
_journal_volume     67
_journal_issue      2
_journal_page_first     m181
_journal_page_last     m182
_journal_paper_category     QM
_journal_coeditor_code     SJ5081
_publ_contact_author_name     'Prof. Fun, Hoong-Kun'
_publ_contact_author_address
;
      X-ray Crystallography Unit
      School of Physics
      Universiti Sains Malaysia
      11800 USM, Penang
      MALAYSIA
;
_publ_contact_author_email     'hkfun@usm.my'
_publ_contact_author_fax     '604 6579150'
_publ_contact_author_phone     '604 6533652'
_publ_section_title
;
Bis(2,1,3-benzoselenadiazole-\k<i>N</i>)dibromidocopper(II)
;
loop_
    _publ_author_name
    _publ_author_footnote
    _publ_author_address
    'Hoong-Kun Fun'
;
      Thomson Reuters ResearcherID: A-3561-2009.
;
;     X-ray Crystallography Unit
      School of Physics
      Universiti Sains Malaysia
      11800 USM, Penang
      Malaysia
;
    'Jia Hao Goh'
;
      Thomson Reuters ResearcherID: C-7576-2009.
;
;
      X-ray Crystallography Unit
      School of Physics
      Universiti Sains Malaysia
      11800 USM, Penang
      Malaysia
;
    'Annada C. Maity' ?
;
      Department of Chemistry
      Bengal Engineering and Science University
      Shibpur
      Howrah 711 103
      India
;
    'Shyamaprosad Goswami' ?
;
      Department of Chemistry
      Bengal Engineering and Science University
      Shibpur
      Howrah 711 103
      India
;
data_I
_audit_creation_method     SHELXL-97
_chemical_name_systematic
;
Bis(2,1,3-benzoselenadiazole-\k<i>N</i>)dibromidocopper(II)
;
_chemical_name_common     ?
_chemical_formula_moiety     'C12 H8 Br2 Cu1 N4 Se2'
_chemical_formula_sum     'C12 H8 Br2 Cu N4 Se2'
_chemical_formula_iupac     '[Cu Br2 (C6 H4 N2 Se)2]'
_chemical_formula_weight     589.50
_chemical_melting_point     ?
_symmetry_cell_setting     triclinic
_symmetry_space_group_name_H-M     'P -1'
_symmetry_space_group_name_Hall     '-P 1'
loop_
    _symmetry_equiv_pos_as_xyz
    'x, y, z'
    '-x, -y, -z'
_cell_length_a     8.34060(10)
_cell_length_b     9.58530(10)
_cell_length_c     10.29080(10)
_cell_angle_alpha     94.6270(10)
_cell_angle_beta     109.6400(10)
_cell_angle_gamma     102.6900(10)
_cell_volume     745.165(14)
_cell_formula_units_Z     2
_cell_measurement_reflns_used     9451
_cell_measurement_theta_min     2.13
_cell_measurement_theta_max     39.80
_cell_measurement_temperature     100.00(10)
_exptl_crystal_description     'block'
_exptl_crystal_colour     'red'
_exptl_crystal_size_max     0.524
_exptl_crystal_size_mid     0.111
_exptl_crystal_size_min     0.058
_exptl_crystal_density_diffrn     2.627
_exptl_crystal_density_meas     ?
_exptl_crystal_density_method     'not measured'
_exptl_crystal_F_000     550
_exptl_absorpt_coefficient_mu     11.708
_exptl_absorpt_correction_type     multi-scan
_exptl_absorpt_process_details     '(<i>SADABS</i>; Bruker, 2009)'
_exptl_absorpt_correction_T_min     0.0636
_exptl_absorpt_correction_T_max     0.5500
_exptl_special_details
;
The crystal was placed in the cold stream of an Oxford Cryosystems
Cobra open-flow nitrogen cryostat (Cosier & Glazer, 1986) operating
at 100.0(1)K.
;
_diffrn_ambient_temperature     100.00(10)
_diffrn_radiation_type     MoK\a
_diffrn_radiation_wavelength     0.71073
_diffrn_radiation_source     'fine-focus sealed tube'
_diffrn_radiation_monochromator     graphite
_diffrn_measurement_device_type
;
Bruker SMART APEXII CCD area-detector
;
_diffrn_measurement_method     '\f and \w'
_diffrn_detector_area_resol_mean     ?
_diffrn_reflns_number     47530
_diffrn_reflns_av_R_equivalents     0.0476
_diffrn_reflns_av_sigmaI/netI     0.0386
_diffrn_reflns_theta_min     2.13
_diffrn_reflns_theta_max     39.80
_diffrn_reflns_theta_full     39.80
_diffrn_measured_fraction_theta_max     0.991
_diffrn_measured_fraction_theta_full     0.991
_diffrn_reflns_limit_h_min     -14
_diffrn_reflns_limit_h_max     14
_diffrn_reflns_limit_k_min     -17
_diffrn_reflns_limit_k_max     17
_diffrn_reflns_limit_l_min     -18
_diffrn_reflns_limit_l_max     18
_diffrn_standards_number     0
_diffrn_standards_interval_count     .
_diffrn_standards_interval_time     .
_diffrn_standards_decay_%     ?
_refine_special_details
;
 Refinement of F^2^ against ALL reflections.  The weighted R-factor wR and
 goodness of fit S are based on F^2^, conventional R-factors R are based
 on F, with F set to zero for negative F^2^. The threshold expression of
 F^2^ > 2sigma(F^2^) is used only for calculating R-factors(gt) etc. and is
 not relevant to the choice of reflections for refinement.  R-factors based
 on F^2^ are statistically about twice as large as those based on F, and R-
 factors based on ALL data will be even larger.
;
_reflns_number_total     9041
_reflns_number_gt     6854
_reflns_threshold_expression     I>2\s(I)
_refine_ls_structure_factor_coef     Fsqd
_refine_ls_matrix_type     full
_refine_ls_R_factor_all     0.0493
_refine_ls_R_factor_gt     0.0299
_refine_ls_wR_factor_gt     0.0602
_refine_ls_wR_factor_ref     0.0658
_refine_ls_goodness_of_fit_ref     1.021
_refine_ls_restrained_S_all     1.021
_refine_ls_number_reflns     9041
_refine_ls_number_parameters     190
_refine_ls_number_restraints     0
_refine_ls_hydrogen_treatment     constr
_refine_ls_weighting_scheme     calc
_refine_ls_weighting_details
         'calc w=1/[\s^2^(Fo^2^)+(0.0250P)^2^+0.1897P] where P=(Fo^2^+2Fc^2^)/3'
_atom_sites_solution_hydrogens     geom
_atom_sites_solution_primary     direct
_atom_sites_solution_secondary     difmap
_refine_ls_shift/su_max     0.003
_refine_ls_shift/su_mean     0.000
_refine_diff_density_max     0.957
_refine_diff_density_min     -1.275
_refine_ls_extinction_method     none
_refine_ls_extinction_coef     ?
loop_
    _atom_type_symbol
    _atom_type_description
    _atom_type_scat_dispersion_real
    _atom_type_scat_dispersion_imag
    _atom_type_scat_source
    'C' 'C' 0.0033 0.0016
                         'International Tables Vol C Tables 4.2.6.8 and 6.1.1.4'
    'H' 'H' 0.0000 0.0000
                         'International Tables Vol C Tables 4.2.6.8 and 6.1.1.4'
    'N' 'N' 0.0061 0.0033
                         'International Tables Vol C Tables 4.2.6.8 and 6.1.1.4'
    'Cu' 'Cu' 0.3201 1.2651
                         'International Tables Vol C Tables 4.2.6.8 and 6.1.1.4'
    'Se' 'Se' -0.0929 2.2259
                         'International Tables Vol C Tables 4.2.6.8 and 6.1.1.4'
    'Br' 'Br' -0.2901 2.4595
                         'International Tables Vol C Tables 4.2.6.8 and 6.1.1.4'
_computing_data_collection     'APEX2 (Bruker, 2009)'
_computing_cell_refinement     'SAINT (Bruker, 2009)'
_computing_data_reduction     'SAINT (Bruker, 2009)'
_computing_structure_solution     'SHELXTL (Sheldrick, 2008)'
_computing_structure_refinement     'SHELXTL (Sheldrick, 2008)'
_computing_molecular_graphics     'SHELXTL (Sheldrick, 2008)'
_computing_publication_material
;
SHELXTL (Sheldrick, 2008) and PLATON (Spek, 2009)
;
loop_
    _atom_site_type_symbol
    _atom_site_label
    _atom_site_fract_x
    _atom_site_fract_y
    _atom_site_fract_z
    _atom_site_U_iso_or_equiv
    _atom_site_adp_type
    _atom_site_calc_flag
    _atom_site_refinement_flags
    _atom_site_occupancy
    _atom_site_disorder_assembly
    _atom_site_disorder_group
    Cu Cu1 0.76323(3) 0.96053(2) 0.46923(2) 0.01342(4) Uani d . 1 . .
    Se Se1 0.76418(3) 1.00702(2) 0.790290(19) 0.01462(4) Uani d . 1 . .
    Se Se2 0.76370(3) 0.96029(2) 0.148426(18) 0.01419(4) Uani d . 1 . .
    Br Br1 0.50628(3) 0.76430(2) 0.346275(19) 0.01659(4) Uani d . 1 . .
    Br Br2 0.99180(3) 1.18054(2) 0.602981(19) 0.01630(4) Uani d . 1 . .
    N N1 0.7843(2) 0.89074(17) 0.65184(16) 0.0145(3) Uani d . 1 . .
    N N2 0.7949(2) 0.87760(18) 0.90445(16) 0.0157(3) Uani d . 1 . .
    N N3 0.7309(2) 1.05001(17) 0.29546(16) 0.0145(3) Uani d . 1 . .
    N N4 0.7204(2) 1.10188(18) 0.05009(16) 0.0156(3) Uani d . 1 . .
    C C1 0.8108(2) 0.7679(2) 0.69755(18) 0.0141(3) Uani d . 1 . .
    C C2 0.8325(3) 0.6474(2) 0.6210(2) 0.0168(3) Uani d . 1 . .
    H H2 0.8267 0.6476 0.5292 0.020 Uiso calc R 1 . .
    C C3 0.8621(3) 0.5318(2) 0.6854(2) 0.0188(3) Uani d . 1 . .
    H H3 0.8784 0.4535 0.6365 0.023 Uiso calc R 1 . .
    C C4 0.8690(3) 0.5269(2) 0.8263(2) 0.0188(3) Uani d . 1 . .
    H H4 0.8888 0.4456 0.8660 0.023 Uiso calc R 1 . .
    C C5 0.8472(3) 0.6385(2) 0.9022(2) 0.0180(3) Uani d . 1 . .
    H H5 0.8509 0.6343 0.9931 0.022 Uiso calc R 1 . .
    C C6 0.8185(2) 0.7628(2) 0.83934(19) 0.0149(3) Uani d . 1 . .
    C C7 0.6893(2) 1.1727(2) 0.26414(18) 0.0139(3) Uani d . 1 . .
    C C8 0.6457(3) 1.2712(2) 0.34984(19) 0.0168(3) Uani d . 1 . .
    H H8 0.6437 1.2531 0.4368 0.020 Uiso calc R 1 . .
    C C9 0.6071(3) 1.3927(2) 0.3011(2) 0.0188(3) Uani d . 1 . .
    H H9 0.5777 1.4572 0.3560 0.023 Uiso calc R 1 . .
    C C10 0.6102(3) 1.4242(2) 0.1680(2) 0.0199(4) Uani d . 1 . .
    H H10 0.5866 1.5097 0.1401 0.024 Uiso calc R 1 . .
    C C11 0.6472(3) 1.3311(2) 0.0817(2) 0.0181(3) Uani d . 1 . .
    H H11 0.6471 1.3515 -0.0052 0.022 Uiso calc R 1 . .
    C C12 0.6860(2) 1.2015(2) 0.12748(18) 0.0147(3) Uani d . 1 . .
loop_
    _atom_site_aniso_label
    _atom_site_aniso_U_11
    _atom_site_aniso_U_22
    _atom_site_aniso_U_33
    _atom_site_aniso_U_12
    _atom_site_aniso_U_13
    _atom_site_aniso_U_23
    Cu1 0.01609(10) 0.01305(10) 0.01093(9) 0.00325(8) 0.00478(7) 0.00314(7)
    Se1 0.01835(8) 0.01413(8) 0.01224(7) 0.00580(6) 0.00550(6) 0.00300(6)
    Se2 0.01791(8) 0.01411(8) 0.01127(7) 0.00550(6) 0.00527(6) 0.00277(6)
    Br1 0.01675(8) 0.01600(8) 0.01488(7) 0.00238(6) 0.00416(6) 0.00318(6)
    Br2 0.01769(8) 0.01514(8) 0.01563(8) 0.00415(6) 0.00532(6) 0.00391(6)
    N1 0.0175(7) 0.0141(7) 0.0120(6) 0.0036(5) 0.0058(5) 0.0027(5)
    N2 0.0185(7) 0.0179(7) 0.0124(6) 0.0071(6) 0.0059(5) 0.0043(5)
    N3 0.0179(7) 0.0137(7) 0.0120(6) 0.0041(5) 0.0057(5) 0.0023(5)
    N4 0.0186(7) 0.0175(7) 0.0128(6) 0.0071(6) 0.0065(5) 0.0050(5)
    C1 0.0147(7) 0.0142(7) 0.0134(7) 0.0039(6) 0.0048(6) 0.0039(6)
    C2 0.0196(8) 0.0158(8) 0.0155(7) 0.0042(7) 0.0076(7) 0.0016(6)
    C3 0.0209(9) 0.0156(8) 0.0191(8) 0.0053(7) 0.0062(7) 0.0010(6)
    C4 0.0200(9) 0.0163(8) 0.0194(8) 0.0059(7) 0.0048(7) 0.0067(7)
    C5 0.0220(9) 0.0176(8) 0.0157(7) 0.0069(7) 0.0065(7) 0.0072(6)
    C6 0.0154(7) 0.0158(8) 0.0140(7) 0.0044(6) 0.0053(6) 0.0036(6)
    C7 0.0145(7) 0.0136(7) 0.0130(7) 0.0037(6) 0.0041(6) 0.0024(6)
    C8 0.0189(8) 0.0191(9) 0.0129(7) 0.0064(7) 0.0056(6) 0.0017(6)
    C9 0.0198(9) 0.0196(9) 0.0175(8) 0.0080(7) 0.0061(7) 0.0014(7)
    C10 0.0230(9) 0.0178(9) 0.0204(8) 0.0086(7) 0.0072(7) 0.0060(7)
    C11 0.0221(9) 0.0179(8) 0.0160(7) 0.0076(7) 0.0069(7) 0.0061(6)
    C12 0.0159(7) 0.0153(8) 0.0131(7) 0.0042(6) 0.0052(6) 0.0034(6)
_geom_special_details
;
 All esds (except the esd in the dihedral angle between two l.s. planes)
 are estimated using the full covariance matrix.  The cell esds are taken
 into account individually in the estimation of esds in distances, angles
 and torsion angles; correlations between esds in cell parameters are only
 used when they are defined by crystal symmetry.  An approximate (isotropic)
 treatment of cell esds is used for estimating esds involving l.s. planes.
;
loop_
    _geom_bond_atom_site_label_1
    _geom_bond_atom_site_label_2
    _geom_bond_site_symmetry_2
    _geom_bond_distance
    _geom_bond_publ_flag
    Cu1 N3 . 2.0077(15) ?
    Cu1 N1 . 2.0106(15) ?
    Cu1 Br1 . 2.3987(3) ?
    Cu1 Br2 . 2.4449(3) ?
    Se1 N2 . 1.7768(15) ?
    Se1 N1 . 1.8131(16) ?
    Se2 N4 . 1.7854(15) ?
    Se2 N3 . 1.8097(15) ?
    N1 C1 . 1.339(2) ?
    N2 C6 . 1.328(2) ?
    N3 C7 . 1.331(2) ?
    N4 C12 . 1.334(2) ?
    C1 C2 . 1.424(3) ?
    C1 C6 . 1.444(2) ?
    C2 C3 . 1.362(3) ?
    C2 H2 . 0.9300 ?
    C3 C4 . 1.437(3) ?
    C3 H3 . 0.9300 ?
    C4 C5 . 1.354(3) ?
    C4 H4 . 0.9300 ?
    C5 C6 . 1.429(3) ?
    C5 H5 . 0.9300 ?
    C7 C8 . 1.426(3) ?
    C7 C12 . 1.448(2) ?
    C8 C9 . 1.365(3) ?
    C8 H8 . 0.9300 ?
    C9 C10 . 1.433(3) ?
    C9 H9 . 0.9300 ?
    C10 C11 . 1.363(3) ?
    C10 H10 . 0.9300 ?
    C11 C12 . 1.428(3) ?
    C11 H11 . 0.9300 ?
loop_
    _geom_contact_atom_site_label_1
    _geom_contact_atom_site_label_2
    _geom_contact_distance
    _geom_contact_site_symmetry_1
    _geom_contact_site_symmetry_2
    _geom_contact_publ_flag
    Cu1 N3 2.0077(15) . . yes
    Cu1 N1 2.0106(15) . . yes
    Cu1 Br1 2.3987(3) . . yes
    Cu1 Br2 2.4449(3) . . yes
    Se1 N2 1.7768(15) . . yes
    Se1 N1 1.8131(16) . . yes
    Se2 N4 1.7854(15) . . yes
    Se2 N3 1.8097(15) . . yes
    Se1 Br1 3.5223(3) . 2_676 yes
    Se2 N2 2.6848(16) . 1_554 yes
    N2 N4 2.819(2) . 1_556 yes
loop_
    _geom_angle_atom_site_label_1
    _geom_angle_atom_site_label_2
    _geom_angle_atom_site_label_3
    _geom_angle_site_symmetry_1
    _geom_angle_site_symmetry_3
    _geom_angle
    _geom_angle_publ_flag
    N3 Cu1 N1 . . 172.82(6) ?
    N3 Cu1 Br1 . . 90.80(5) ?
    N1 Cu1 Br1 . . 91.11(5) ?
    N3 Cu1 Br2 . . 89.08(5) ?
    N1 Cu1 Br2 . . 87.91(5) ?
    Br1 Cu1 Br2 . . 170.661(12) ?
    N2 Se1 N1 . . 92.13(7) ?
    N4 Se2 N3 . . 92.13(7) ?
    C1 N1 Se1 . . 108.34(12) ?
    C1 N1 Cu1 . . 132.71(13) ?
    Se1 N1 Cu1 . . 118.95(8) ?
    C6 N2 Se1 . . 108.82(12) ?
    C7 N3 Se2 . . 108.91(12) ?
    C7 N3 Cu1 . . 131.38(13) ?
    Se2 N3 Cu1 . . 119.70(8) ?
    C12 N4 Se2 . . 108.23(12) ?
    N1 C1 C2 . . 126.44(16) ?
    N1 C1 C6 . . 114.38(16) ?
    C2 C1 C6 . . 119.18(16) ?
    C3 C2 C1 . . 118.50(17) ?
    C3 C2 H2 . . 120.7 ?
    C1 C2 H2 . . 120.7 ?
    C2 C3 C4 . . 122.18(18) ?
    C2 C3 H3 . . 118.9 ?
    C4 C3 H3 . . 118.9 ?
    C5 C4 C3 . . 121.22(18) ?
    C5 C4 H4 . . 119.4 ?
    C3 C4 H4 . . 119.4 ?
    C4 C5 C6 . . 118.41(17) ?
    C4 C5 H5 . . 120.8 ?
    C6 C5 H5 . . 120.8 ?
    N2 C6 C5 . . 123.19(17) ?
    N2 C6 C1 . . 116.30(16) ?
    C5 C6 C1 . . 120.50(17) ?
    N3 C7 C8 . . 126.26(16) ?
    N3 C7 C12 . . 114.19(16) ?
    C8 C7 C12 . . 119.53(16) ?
    C9 C8 C7 . . 118.33(17) ?
    C9 C8 H8 . . 120.8 ?
    C7 C8 H8 . . 120.8 ?
    C8 C9 C10 . . 122.20(18) ?
    C8 C9 H9 . . 118.9 ?
    C10 C9 H9 . . 118.9 ?
    C11 C10 C9 . . 121.24(18) ?
    C11 C10 H10 . . 119.4 ?
    C9 C10 H10 . . 119.4 ?
    C10 C11 C12 . . 118.52(17) ?
    C10 C11 H11 . . 120.7 ?
    C12 C11 H11 . . 120.7 ?
    N4 C12 C11 . . 123.37(17) ?
    N4 C12 C7 . . 116.52(16) ?
    C11 C12 C7 . . 120.11(17) ?
loop_
    _geom_torsion_atom_site_label_1
    _geom_torsion_atom_site_label_2
    _geom_torsion_atom_site_label_3
    _geom_torsion_atom_site_label_4
    _geom_torsion_site_symmetry_1
    _geom_torsion_site_symmetry_2
    _geom_torsion_site_symmetry_3
    _geom_torsion_site_symmetry_4
    _geom_torsion
    _geom_torsion_publ_flag
    N2 Se1 N1 C1 . . . . 0.24(14) ?
    N2 Se1 N1 Cu1 . . . . 179.82(10) ?
    Br1 Cu1 N1 C1 . . . . 61.95(18) ?
    Br2 Cu1 N1 C1 . . . . -127.35(18) ?
    Br1 Cu1 N1 Se1 . . . . -117.52(8) ?
    Br2 Cu1 N1 Se1 . . . . 53.19(8) ?
    N1 Se1 N2 C6 . . . . 0.48(14) ?
    N4 Se2 N3 C7 . . . . 0.87(14) ?
    N4 Se2 N3 Cu1 . . . . -178.25(10) ?
    Br1 Cu1 N3 C7 . . . . 112.79(17) ?
    Br2 Cu1 N3 C7 . . . . -57.87(17) ?
    Br1 Cu1 N3 Se2 . . . . -68.31(9) ?
    Br2 Cu1 N3 Se2 . . . . 121.03(9) ?
    N3 Se2 N4 C12 . . . . -0.07(14) ?
    Se1 N1 C1 C2 . . . . 179.64(16) ?
    Cu1 N1 C1 C2 . . . . 0.1(3) ?
    Se1 N1 C1 C6 . . . . -0.9(2) ?
    Cu1 N1 C1 C6 . . . . 179.63(13) ?
    N1 C1 C2 C3 . . . . 178.66(19) ?
    C6 C1 C2 C3 . . . . -0.8(3) ?
    C1 C2 C3 C4 . . . . 1.1(3) ?
    C2 C3 C4 C5 . . . . -0.4(3) ?
    C3 C4 C5 C6 . . . . -0.5(3) ?
    Se1 N2 C6 C5 . . . . 179.91(16) ?
    Se1 N2 C6 C1 . . . . -1.1(2) ?
    C4 C5 C6 N2 . . . . 179.72(19) ?
    C4 C5 C6 C1 . . . . 0.7(3) ?
    N1 C1 C6 N2 . . . . 1.3(3) ?
    C2 C1 C6 N2 . . . . -179.12(17) ?
    N1 C1 C6 C5 . . . . -179.62(18) ?
    C2 C1 C6 C5 . . . . -0.1(3) ?
    Se2 N3 C7 C8 . . . . 177.08(16) ?
    Cu1 N3 C7 C8 . . . . -3.9(3) ?
    Se2 N3 C7 C12 . . . . -1.4(2) ?
    Cu1 N3 C7 C12 . . . . 177.57(13) ?
    N3 C7 C8 C9 . . . . 179.67(19) ?
    C12 C7 C8 C9 . . . . -1.9(3) ?
    C7 C8 C9 C10 . . . . -0.4(3) ?
    C8 C9 C10 C11 . . . . 2.0(3) ?
    C9 C10 C11 C12 . . . . -1.0(3) ?
    Se2 N4 C12 C11 . . . . 179.34(16) ?
    Se2 N4 C12 C7 . . . . -0.7(2) ?
    C10 C11 C12 N4 . . . . 178.62(19) ?
    C10 C11 C12 C7 . . . . -1.3(3) ?
    N3 C7 C12 N4 . . . . 1.5(3) ?
    C8 C7 C12 N4 . . . . -177.12(17) ?
    N3 C7 C12 C11 . . . . -178.57(18) ?
    C8 C7 C12 C11 . . . . 2.8(3) ?
loop_
    _geom_hbond_atom_site_label_D
    _geom_hbond_atom_site_label_H
    _geom_hbond_atom_site_label_A
    _geom_hbond_site_symmetry_A
    _geom_hbond_distance_DH
    _geom_hbond_distance_HA
    _geom_hbond_distance_DA
    _geom_hbond_angle_DHA
    _geom_hbond_publ_flag
    C2 H2 Br2 2_776 0.93 2.74 3.464(2) 135 yes
    C8 H8 Br1 2_676 0.93 2.90 3.762(2) 154 yes
