# Supplementary material for: Bis(2,1,3-benzoselenadiazole-κN)dibromidocopper(II)
Source: Acta Crystallogr Sect E Struct Rep Online. 2011 Jan 15;67(Pt 2):m181–2. doi: 10.1107/S160053681005422X (PMC3051764; doi:10.1107/S160053681005422X)
Supplement: Supplementary file 2 [file e-67-0m181-Isup2.hkl]

# 
# h,k,l, Fc-squared, Fo-squared, sigma(Fo-squared) and status flag 
# 
data_I
_shelx_title ' spg451bm in P-1  (100K)' 
_shelx_refln_list_code          4 
_shelx_F_calc_maximum      249.36 
_exptl_crystal_F_000       550.00 
_reflns_d_resolution_high  0.5552 
 
loop_ 
 _symmetry_equiv_pos_as_xyz 
 'x, y, z' 
 '-x, -y, -z' 
 
_cell_length_a     8.3406 
_cell_length_b     9.5853 
_cell_length_c    10.2908 
_cell_angle_alpha  94.627 
_cell_angle_beta  109.640 
_cell_angle_gamma 102.690 
 
_shelx_F_squared_multiplier     1.000 
 
loop_ 
 _refln_index_h 
 _refln_index_k 
 _refln_index_l 
 _refln_F_squared_calc 
 _refln_F_squared_meas 
 _refln_F_squared_sigma 
 _refln_observed_status 
   1   0   0      195.44      171.62      8.18 o 
   2   0   0    15188.50    16369.54    207.10 o 
   3   0   0     2448.83     2635.42     37.70 o 
   4   0   0    35865.11    35206.85    464.57 o 
   5   0   0     2996.38     3005.36     42.60 o 
   6   0   0        9.81        5.61      6.44 o 
   7   0   0     1816.93     1802.75     40.46 o 
   8   0   0     8603.61     8665.82    133.28 o 
   9   0   0      932.89      948.22     38.18 o 
  10   0   0       16.62       27.55     17.84 o 
  11   0   0      808.78      804.42     47.15 o 
  12   0   0      826.01      862.81     51.80 o 
  13   0   0      314.98      345.81     48.87 o 
 -13   1   0      444.52      431.59     48.56 o 
 -12   1   0       30.54       26.33     18.43 o 
 -11   1   0      667.87      654.22     35.16 o 
 -10   1   0      721.86      803.27     41.51 o 
  -9   1   0     2272.44     2252.38     57.07 o 
  -8   1   0     1022.87     1023.12     28.26 o 
  -7   1   0     1984.32     2047.44     38.40 o 
  -6   1   0     5574.71     5716.72     67.28 o 
  -5   1   0     4462.03     4449.45     53.30 o 
  -4   1   0    14958.66    15009.19    188.10 o 
  -3   1   0     1626.17     1683.08     31.06 o 
  -2   1   0     8652.75     9057.39    127.62 o 
  -1   1   0     3456.89     3606.74     43.95 o 
   0   1   0    40527.55    36861.36    480.73 o 
   1   1   0       57.19       13.67      5.83 o 
   2   1   0    50876.23    51761.73    579.20 o 
   3   1   0      599.74      632.31     18.53 o 
   4   1   0    53717.15    54786.62    600.53 o 
   5   1   0     1393.56     1430.35     27.52 o 
   6   1   0     3915.50     4035.90     70.69 o 
   7   1   0     1134.37     1104.72     33.32 o 
   8   1   0     4823.40     4864.63     98.81 o 
   9   1   0     1668.56     1711.39     75.44 o 
  10   1   0       20.37       13.57     19.22 o 
  11   1   0      255.24      279.00     30.96 o 
  12   1   0      726.26      866.67     44.79 o 
  13   1   0      270.34      354.47     62.47 o 
 -13   2   0      475.76      534.30     60.47 o 
 -12   2   0      262.33      262.96     29.52 o 
 -11   2   0     1061.25     1065.66     41.09 o 
 -10   2   0     2553.01     2671.62     64.27 o 
  -9   2   0     2072.14     2053.66     48.36 o 
  -8   2   0      106.87       94.58     11.00 o 
  -7   2   0     2972.83     3023.29     50.48 o 
  -6   2   0    13735.91    13723.26    142.23 o 
  -5   2   0     5826.71     5982.19     67.54 o 
  -4   2   0       10.39       15.00      5.75 o 
  -3   2   0     3529.97     3503.58     61.54 o 
  -2   2   0    62181.28    60717.62    670.68 o 
  -1   2   0     7314.87     7597.98     78.52 o 
   0   2   0     2811.30     2855.71     37.27 o 
   1   2   0        5.50        9.77      5.00 o 
   2   2   0    38882.28    38364.09    426.23 o 
   3   2   0       76.18       79.06      7.23 o 
   4   2   0     4619.58     4860.03     60.03 o 
   5   2   0      550.81      567.02     19.92 o 
   6   2   0    24050.89    23740.43    321.34 o 
   7   2   0       88.00      102.95     15.42 o 
   8   2   0     2201.90     2193.43     61.14 o 
   9   2   0     1064.37     1113.35     45.84 o 
  10   2   0     2359.96     2228.01     66.69 o 
  11   2   0      258.41      267.46     33.99 o 
  12   2   0       30.44       57.50     23.86 o 
  13   2   0      419.32      420.18     47.82 o 
 -14   3   0        3.58       13.13     29.05 o 
 -13   3   0      105.15       91.57     22.06 o 
 -12   3   0        2.53       11.60     17.64 o 
 -11   3   0     1779.58     1861.19     66.93 o 
 -10   3   0      350.49      356.54     23.51 o 
  -9   3   0      892.42      942.12     34.61 o 
  -8   3   0       11.76       20.17      8.17 o 
  -7   3   0     7349.75     7433.99     90.98 o 
  -6   3   0     6342.48     6464.30     74.32 o 
  -5   3   0     1878.96     1956.27     30.14 o 
  -4   3   0      916.87     1008.18     20.27 o 
  -3   3   0    13640.18    13635.94    170.68 o 
  -2   3   0    22148.92    21705.11    245.88 o 
  -1   3   0      585.75      649.92     14.26 o 
   0   3   0     2323.84     2420.66     37.78 o 
   1   3   0     8257.44     8414.20    115.14 o 
   2   3   0    36214.84    34653.54    422.38 o 
   3   3   0        3.53       -0.85      6.25 o 
   4   3   0     1442.65     1428.41     27.44 o 
   5   3   0       50.03       38.15     10.83 o 
   6   3   0    12623.48    12347.99    183.10 o 
   7   3   0      697.33      653.67     30.18 o 
   8   3   0      813.98      788.59     38.80 o 
   9   3   0        4.39        9.31     18.49 o 
  10   3   0     4134.70     3970.54     97.13 o 
  11   3   0       67.92       55.09     23.29 o 
  12   3   0       97.72       82.86     25.05 o 
 -14   4   0      296.61      271.20     43.83 o 
 -13   4   0      252.20      229.78     53.91 o 
 -12   4   0       61.54       60.19     25.09 o 
 -11   4   0     1278.98     1314.69     43.44 o 
 -10   4   0      335.54      359.52     23.22 o 
  -9   4   0      766.39      791.62     33.61 o 
  -8   4   0     2250.11     2292.46     41.59 o 
  -7   4   0     6772.54     6705.98     89.55 o 
  -6   4   0       91.10       77.12      9.89 o 
  -5   4   0     1329.10     1328.00     22.84 o 
  -4   4   0     8680.65     8919.76     97.63 o 
  -3   4   0    15882.85    15982.29    162.66 o 
  -2   4   0     1412.58     1455.76     26.82 o 
  -1   4   0      680.52      674.05     22.84 o 
   0   4   0    15355.71    15057.66    169.74 o 
   1   4   0    11200.64    10779.41    124.02 o 
   2   4   0     2745.43     2696.25     41.65 o 
   3   4   0      391.54      395.42     16.43 o 
   4   4   0     8849.38     8890.17    127.95 o 
   5   4   0     3232.75     3108.01     65.37 o 
   6   4   0     2318.31     2277.91     63.67 o 
   7   4   0      992.69      955.27     42.30 o 
   8   4   0     2083.23     2021.93     63.16 o 
   9   4   0       65.74       94.36     23.64 o 
  10   4   0      851.71      884.35     50.70 o 
  11   4   0      438.06      503.95     68.18 o 
  12   4   0      488.29      455.35     47.81 o 
 -14   5   0       28.30       16.48     31.65 o 
 -13   5   0     1023.05     1063.56     46.37 o 
 -12   5   0       80.82       77.29     21.63 o 
 -11   5   0      251.49      227.80     21.68 o 
 -10   5   0      748.21      792.44     31.53 o 
  -9   5   0     2873.12     2927.91     70.70 o 
  -8   5   0      636.30      595.96     41.00 o 
  -7   5   0      863.15      920.23     29.78 o 
  -6   5   0      281.29      286.90     15.37 o 
  -5   5   0     9006.08     8818.73     94.97 o 
  -4   5   0     6855.86     6532.68     69.19 o 
  -3   5   0     2017.98     1974.15     29.67 o 
  -2   5   0       72.94       77.38      9.67 o 
  -1   5   0     7038.31     6957.37     85.11 o 
   0   5   0    14621.68    14547.61    148.04 o 
   1   5   0     2308.12     2438.10     38.11 o 
   2   5   0      223.53      234.86     10.90 o 
   3   5   0     2166.22     2165.45     42.83 o 
   4   5   0     8887.90     8764.38    128.02 o 
   5   5   0      199.54      191.98     28.78 o 
   6   5   0      165.80      153.62     20.14 o 
   7   5   0       16.54       50.57     20.38 o 
   8   5   0     2641.46     2554.29     86.77 o 
   9   5   0       33.80       15.36     21.79 o 
  10   5   0       57.42       41.13     23.69 o 
  11   5   0       83.73       57.80     26.37 o 
 -14   6   0       29.10       10.80     29.59 o 
 -13   6   0     1006.96     1127.89     47.52 o 
 -12   6   0       60.89      105.21     19.39 o 
 -11   6   0      248.22      232.84     21.73 o 
 -10   6   0      179.80      153.74     19.09 o 
  -9   6   0     5250.96     5221.88     93.42 o 
  -8   6   0       66.08       41.36     13.15 o 
  -7   6   0        0.91       -6.70     10.26 o 
  -6   6   0       17.86       18.56      9.70 o 
  -5   6   0    10313.56    10100.81    129.22 o 
  -4   6   0       25.54       30.28      8.04 o 
  -3   6   0        1.15        1.92      5.80 o 
  -2   6   0      933.77      901.64     17.18 o 
  -1   6   0    18275.63    17681.34    160.24 o 
   0   6   0     1471.67     1381.73     27.99 o 
   1   6   0      482.50      492.19     19.59 o 
   2   6   0     1659.85     1684.77     32.74 o 
   3   6   0     8400.77     8196.75    102.21 o 
   4   6   0     2051.67     1996.16     46.53 o 
   5   6   0      232.73      242.34     23.60 o 
   6   6   0      693.20      631.63     49.71 o 
   7   6   0     1805.64     1718.19     59.82 o 
   8   6   0      775.69      773.45     95.60 o 
   9   6   0      330.97      330.44     48.45 o 
  10   6   0      146.64      132.39     28.93 o 
  11   6   0      175.61      156.50     36.93 o 
 -13   7   0       28.85       13.47     29.86 o 
 -12   7   0      542.39      588.91     55.74 o 
 -11   7   0      681.61      745.38     34.67 o 
 -10   7   0        0.80        0.74     17.64 o 
  -9   7   0     1320.48     1337.53     41.35 o 
  -8   7   0      194.46      174.61     24.01 o 
  -7   7   0     3905.33     3759.93     74.96 o 
  -6   7   0     1088.21     1034.48     34.79 o 
  -5   7   0     2952.78     2894.87     51.98 o 
  -4   7   0      274.69      247.61     15.19 o 
  -3   7   0      648.57      652.12     18.08 o 
  -2   7   0     1045.26     1072.61     20.70 o 
  -1   7   0     2970.50     2958.94     36.56 o 
   0   7   0      160.31      163.94     12.19 o 
   1   7   0      689.91      704.41     21.71 o 
   2   7   0     1522.73     1479.48     34.17 o 
   3   7   0     2820.63     2748.30     48.13 o 
   4   7   0       97.22       79.77     16.77 o 
   5   7   0        3.90        2.12     14.72 o 
   6   7   0     1139.88     1072.61     48.61 o 
   7   7   0     1095.50      910.54     46.63 o 
   8   7   0       66.71       59.59     24.46 o 
   9   7   0       17.20       -9.08     22.93 o 
  10   7   0      247.74      219.80     33.18 o 
 -13   8   0      104.14      130.23     29.24 o 
 -12   8   0      103.11       91.67     20.51 o 
 -11   8   0     1178.42     1303.20     44.01 o 
 -10   8   0      156.56      125.92     19.75 o 
  -9   8   0      227.39      244.39     22.24 o 
  -8   8   0      498.76      532.14     33.65 o 
  -7   8   0     5765.68     5295.27    110.88 o 
  -6   8   0       62.91       66.05     15.23 o 
  -5   8   0       78.98       72.39     14.85 o 
  -4   8   0        0.88        6.39      8.93 o 
  -3   8   0    14626.85    14360.37    156.06 o 
  -2   8   0      470.94      450.69     17.23 o 
  -1   8   0      464.94      490.23     17.23 o 
   0   8   0       55.10       32.07     10.57 o 
   1   8   0     4318.07     4258.86     76.39 o 
   2   8   0      128.60      125.48     13.14 o 
   3   8   0      376.32      364.67     19.76 o 
   4   8   0        5.02        1.35     14.98 o 
   5   8   0     2205.98     2154.17     58.72 o 
   6   8   0      123.12      124.15     22.95 o 
   7   8   0       55.65       38.08     27.49 o 
   8   8   0       82.66       59.51     25.79 o 
   9   8   0      384.15      377.30     37.94 o 
  10   8   0       79.81       61.61     45.66 o 
 -13   9   0        5.10       -3.74     23.44 o 
 -12   9   0      177.13      196.66     24.63 o 
 -11   9   0       70.84       20.32     18.98 o 
 -10   9   0      256.31      218.73     22.87 o 
  -9   9   0        1.51        8.95     14.90 o 
  -8   9   0      128.95      109.50     31.26 o 
  -7   9   0     1279.39     1278.58     78.54 o 
  -6   9   0      327.29      342.36     47.15 o 
  -5   9   0       53.61       33.03     17.69 o 
  -4   9   0      349.03      358.70     25.15 o 
  -3   9   0     4924.59     4960.34     67.81 o 
  -2   9   0      148.40      152.91     13.23 o 
  -1   9   0      187.46      208.99     21.82 o 
   0   9   0        6.71        6.83     14.33 o 
   1   9   0     5945.03     5965.28    114.30 o 
   2   9   0      142.94      125.33     25.85 o 
   3   9   0      519.48      479.99     24.14 o 
   4   9   0       73.61       88.94     20.95 o 
   5   9   0     1139.77     1185.78     45.59 o 
   6   9   0        2.01       -0.57     19.37 o 
   7   9   0      289.64      352.80     31.79 o 
   8   9   0        3.70      -22.04     23.15 o 
   9   9   0      503.55      566.08     44.49 o 
 -13  10   0      204.70      240.23     36.49 o 
 -12  10   0       71.68       55.25     20.09 o 
 -11  10   0      250.70      260.30     25.40 o 
 -10  10   0      227.95      233.96     28.57 o 
  -9  10   0      367.61      369.29     33.43 o 
  -8  10   0      456.40      377.55     57.44 o 
  -7  10   0      658.85      550.99     40.51 o 
  -6  10   0      229.31      203.62     26.83 o 
  -5  10   0     1802.67     1833.11     53.18 o 
  -4  10   0      371.99      377.17     24.09 o 
  -3  10   0      217.24      178.77     15.45 o 
  -2  10   0       94.77       95.36     15.32 o 
  -1  10   0     1555.22     1570.38     45.46 o 
   0  10   0      502.53      482.09     30.84 o 
   1  10   0       17.50        2.05     17.60 o 
   2  10   0       21.77       33.08     24.86 o 
   3  10   0     1685.60     1673.94     60.93 o 
   4  10   0       44.01       82.44     29.27 o 
   5  10   0       53.58       34.62     21.61 o 
   6  10   0      120.18       82.14     29.96 o 
   7  10   0       64.42       47.97     38.82 o 
   8  10   0        4.14      -16.45     22.48 o 
 -12  11   0        8.78       19.43     24.76 o 
 -11  11   0      241.52      255.28     38.33 o 
 -10  11   0      190.51      193.33     24.88 o 
  -9  11   0      434.66      433.95     37.22 o 
  -8  11   0       89.78       70.65     23.78 o 
  -7  11   0     1002.98     1033.37     49.23 o 
  -6  11   0      737.46      734.66     42.26 o 
  -5  11   0      542.17      547.51     32.26 o 
  -4  11   0      230.74      190.40     21.15 o 
  -3  11   0     1482.68     1459.06     38.15 o 
  -2  11   0      588.76      629.65     35.50 o 
  -1  11   0     2260.65     2305.68     63.45 o 
   0  11   0      110.65       88.84     22.95 o 
   1  11   0      808.51      871.58     39.16 o 
   2  11   0      184.98      170.89     29.72 o 
   3  11   0     1412.92     1485.24    113.12 o 
   4  11   0      132.21       89.62     37.65 o 
   5  11   0      169.49      247.10     61.43 o 
   6  11   0       54.81       63.36     40.32 o 
   7  11   0      818.00      831.01     69.35 o 
   8  11   0        6.61      -15.55     41.28 o 
 -12  12   0        2.40       -4.93     23.18 o 
 -11  12   0        3.95      -18.68     19.15 o 
 -10  12   0      153.57      104.81     22.59 o 
  -9  12   0      307.21      318.03     57.52 o 
  -8  12   0        3.84        2.69     21.46 o 
  -7  12   0        3.13      -19.33     19.33 o 
  -6  12   0      865.99      923.65     51.87 o 
  -5  12   0      119.25       80.87     20.49 o 
  -4  12   0       21.10       34.48     19.46 o 
  -3  12   0       87.69       97.82     23.81 o 
  -2  12   0     1403.49     1473.49     53.33 o 
  -1  12   0      168.64      150.20     24.69 o 
   0  12   0        3.98      -11.00     19.44 o 
   1  12   0       15.03       10.75     25.33 o 
   2  12   0      973.78      965.60     66.42 o 
   3  12   0       64.65       47.40     36.09 o 
   4  12   0        2.05       26.92     50.16 o 
   5  12   0        0.61       -4.39     36.81 o 
   6  12   0      304.27      403.55     73.23 o 
   7  12   0       59.55      111.75     64.68 o 
 -11  13   0        7.41       27.97     26.21 o 
 -10  13   0        0.62       -5.62     19.31 o 
  -9  13   0      820.03      878.40     50.94 o 
  -8  13   0       45.08        8.96     23.52 o 
  -7  13   0       17.76        5.69     22.78 o 
  -6  13   0       24.92       19.37     20.38 o 
  -5  13   0     1414.96     1374.26     69.70 o 
  -4  13   0      161.36      143.44     27.28 o 
  -3  13   0      210.25      241.60     33.56 o 
  -2  13   0      551.69      612.63     41.65 o 
  -1  13   0     1152.30     1265.88     57.68 o 
   0  13   0      202.45      223.05     27.04 o 
   1  13   0       61.36       96.45     29.19 o 
   2  13   0      438.62      395.34     37.39 o 
   3  13   0      608.34      688.48    100.73 o 
   4  13   0       52.41       30.53     38.84 o 
   5  13   0      132.19      174.23     79.29 o 
   6  13   0      277.44      274.63     70.86 o 
 -10  14   0      363.83      433.41     41.70 o 
  -9  14   0      329.41      320.47     36.97 o 
  -8  14   0      200.65      179.89     63.45 o 
  -7  14   0      217.61      154.58     30.03 o 
  -6  14   0      120.23      152.39     25.42 o 
  -5  14   0      682.70      699.13     51.80 o 
  -4  14   0      601.06      582.24     45.61 o 
  -3  14   0      108.83      102.94     31.16 o 
  -2  14   0       75.69       29.45     25.83 o 
  -1  14   0      505.80      499.33     47.13 o 
   0  14   0     1076.41     1136.10     70.09 o 
   1  14   0        2.86        1.21     26.04 o 
   2  14   0       22.77      -33.95     33.95 o 
   3  14   0      282.58      348.59     51.12 o 
   4  14   0      533.70      666.15     61.10 o 
  -9  15   0        2.27      -19.92     24.83 o 
  -8  15   0       65.17       32.77     25.70 o 
  -7  15   0      633.73      565.35     38.16 o 
  -6  15   0      229.21      209.82     37.66 o 
  -5  15   0      225.17      186.13     44.65 o 
  -4  15   0      198.24      153.45     60.17 o 
  -3  15   0     1113.28     1133.86     92.99 o 
  -2  15   0       13.94      -18.70     30.71 o 
  -1  15   0      123.57      103.00     28.69 o 
   0  15   0      463.60      461.08     51.63 o 
   1  15   0      379.76      395.92     46.82 o 
   2  15   0        1.68       16.45     55.78 o 
   3  15   0       19.88      -20.94     35.98 o 
  -8  16   0      363.53      345.64     39.44 o 
  -7  16   0      265.22      251.29     42.00 o 
  -6  16   0        1.89       26.72     37.74 o 
  -5  16   0       50.60       32.49     32.40 o 
  -4  16   0      478.30      545.77     54.89 o 
  -3  16   0      708.48      842.47     60.85 o 
  -2  16   0       57.23       67.37     45.14 o 
  -1  16   0      354.08      326.39     66.68 o 
   0  16   0        3.28       32.54     39.58 o 
   1  16   0      625.48      640.16     83.53 o 
  -5  17   0      308.93      338.19     48.98 o 
  -4  17   0      447.15      459.84     49.86 o 
  -3  17   0      146.10      105.67     36.74 o 
  -2  17   0       51.94      106.26     54.44 o 
   2 -17   1      346.56      359.73     68.86 o 
   3 -17   1        3.48       44.37     53.16 o 
   4 -17   1       20.06      -12.10     32.95 o 
   5 -17   1       32.34       64.14     38.66 o 
  -1 -16   1        4.26      -29.84     49.45 o 
   0 -16   1       22.76       35.89     37.02 o 
   1 -16   1      525.30      579.98     95.77 o 
   2 -16   1        3.13       -7.67     33.00 o 
   3 -16   1       42.30       64.13     36.87 o 
   4 -16   1       46.05      -26.04     33.71 o 
   5 -16   1      398.95      408.67     44.88 o 
   6 -16   1      130.26       22.28     38.80 o 
   7 -16   1       24.37       60.05     34.33 o 
   8 -16   1      155.89      105.66     33.02 o 
  -3 -15   1      133.21      100.26     42.12 o 
  -2 -15   1      250.17      195.02     73.98 o 
  -1 -15   1      314.09      307.27     65.99 o 
   0 -15   1      343.31      405.99     49.16 o 
   1 -15   1      269.18      333.22     39.06 o 
   2 -15   1      132.59      129.60     36.51 o 
   3 -15   1      270.40      201.81     42.38 o 
   4 -15   1      492.87      531.64     46.88 o 
   5 -15   1      371.44      381.36     91.99 o 
   6 -15   1       73.86       85.05     32.60 o 
   7 -15   1      115.41       96.34     32.55 o 
   8 -15   1      455.82      492.18     37.90 o 
   9 -15   1       80.77       35.69     26.24 o 
  -5 -14   1      818.09      816.05    176.87 o 
  -4 -14   1        1.78      -36.49     36.49 o 
  -3 -14   1       36.38       26.25     39.14 o 
  -2 -14   1        7.97       36.01     36.76 o 
  -1 -14   1     1667.57     1883.01     88.00 o 
   0 -14   1       10.77      -17.30     33.52 o 
   1 -14   1       10.70       21.58     25.88 o 
   2 -14   1       11.69      -12.45     38.43 o 
   3 -14   1     1891.15     1897.65    142.86 o 
   4 -14   1      268.33      309.95     39.15 o 
   5 -14   1       12.28      -25.57     25.57 o 
   6 -14   1       17.80        7.13     20.31 o 
   7 -14   1     1078.58     1165.86    112.29 o 
   8 -14   1      280.50      286.39     35.75 o 
   9 -14   1        0.12      -16.42     19.90 o 
  10 -14   1        4.44       -4.99     24.57 o 
  -6 -13   1        5.35      -42.70     54.75 o 
  -5 -13   1      348.50      315.50     52.77 o 
  -4 -13   1      310.60      363.22     53.24 o 
  -3 -13   1      266.71      202.71     43.84 o 
  -2 -13   1       79.03       40.05     43.89 o 
  -1 -13   1     2051.43     2250.17     81.21 o 
   0 -13   1      152.91      145.19     25.01 o 
   1 -13   1      556.67      599.56     55.51 o 
   2 -13   1      271.16      250.26     29.29 o 
   3 -13   1     2162.82     2055.25     76.47 o 
   4 -13   1       26.62       26.75     22.86 o 
   5 -13   1       74.02       20.93     20.00 o 
   6 -13   1      344.86      363.60     31.45 o 
   7 -13   1     1402.16     1460.46     61.08 o 
   8 -13   1       63.88       72.84     25.92 o 
   9 -13   1       14.43       -7.09     19.17 o 
  10 -13   1      251.68      195.16     27.32 o 
  11 -13   1      427.19      338.15     39.08 o 
  -7 -12   1      776.70      814.16     91.46 o 
  -6 -12   1       34.09       40.08     53.69 o 
  -5 -12   1       10.87       34.77     51.88 o 
  -4 -12   1      209.26      185.21     44.07 o 
  -3 -12   1     2224.71     2100.46    148.99 o 
  -2 -12   1        0.70        1.33     25.04 o 
  -1 -12   1       31.69       41.13     26.50 o 
   0 -12   1      165.14      144.48     24.76 o 
   1 -12   1     4510.30     4778.96    101.62 o 
   2 -12   1      124.39       90.81     23.22 o 
   3 -12   1      740.46      711.90     36.78 o 
   4 -12   1        7.37       10.10     17.42 o 
   5 -12   1     3484.12     3572.92     80.29 o 
   6 -12   1      388.95      408.11     38.54 o 
   7 -12   1      133.63      108.01     27.26 o 
   8 -12   1       24.51       -7.17     25.18 o 
   9 -12   1      650.00      671.14     64.60 o 
  10 -12   1      338.36      358.34     32.88 o 
  11 -12   1       62.19       69.80     22.52 o 
  12 -12   1       52.09       27.49     29.06 o 
  -8 -11   1       13.79       34.77     33.84 o 
  -7 -11   1      653.31      597.56     52.78 o 
  -6 -11   1      123.44      114.19     34.09 o 
  -5 -11   1        0.95      -19.17     46.14 o 
  -4 -11   1       57.52      108.18     44.36 o 
  -3 -11   1     3314.87     3385.74    121.01 o 
  -2 -11   1      334.14      285.50     33.41 o 
  -1 -11   1       73.87       53.37     20.92 o 
   0 -11   1       23.94       25.97     19.38 o 
   1 -11   1     6131.26     6296.27    138.87 o 
   2 -11   1        5.33       12.96     16.99 o 
   3 -11   1       22.24        1.25     13.60 o 
   4 -11   1       37.72       26.84     16.05 o 
   5 -11   1     7259.08     7489.37    129.51 o 
   6 -11   1       63.17       52.41     24.21 o 
   7 -11   1      166.01      121.17     24.84 o 
   8 -11   1      116.02       76.61     23.43 o 
   9 -11   1     2606.86     2603.72     67.64 o 
  10 -11   1      195.78      179.35     24.48 o 
  11 -11   1       34.18       31.01     27.01 o 
  12 -11   1      128.77      116.57     32.21 o 
  -9 -10   1      343.58      435.29     51.01 o 
  -8 -10   1      369.13      330.95     37.60 o 
  -7 -10   1       27.71       10.59     22.02 o 
  -6 -10   1      330.77      313.76     31.12 o 
  -5 -10   1     1838.73     1784.88     75.84 o 
  -4 -10   1       93.63       94.94     20.22 o 
  -3 -10   1      261.22      196.52     38.06 o 
  -2 -10   1       95.32       66.50     24.90 o 
  -1 -10   1     3182.82     3145.93     74.85 o 
   0 -10   1      160.29      191.82     23.90 o 
   1 -10   1     1495.83     1474.19     55.91 o 
   2 -10   1       85.23       56.76     14.11 o 
   3 -10   1     3536.61     3424.22     56.61 o 
   4 -10   1        4.50       -6.42     13.18 o 
   5 -10   1     1614.42     1502.78     83.94 o 
   6 -10   1      153.25      123.55     23.19 o 
   7 -10   1     1411.26     1377.49     74.68 o 
   8 -10   1       83.37       58.86     22.15 o 
   9 -10   1     1462.66     1411.14     69.44 o 
  10 -10   1      108.56       70.89     19.72 o 
  11 -10   1      399.30      412.96     37.95 o 
  12 -10   1       73.76       53.84     20.04 o 
  -9  -9   1      393.06      361.54     39.36 o 
  -8  -9   1      244.60      258.58     39.46 o 
  -7  -9   1      228.86      196.56     30.30 o 
  -6  -9   1      871.99      789.22     43.19 o 
  -5  -9   1     3271.59     3249.69     75.80 o 
  -4  -9   1     1107.58     1122.63     39.71 o 
  -3  -9   1       16.11        8.03     13.32 o 
  -2  -9   1      552.07      550.63     33.15 o 
  -1  -9   1    11539.32    11654.61    177.77 o 
   0  -9   1       38.53       37.38     15.09 o 
   1  -9   1        5.17        6.29     10.99 o 
   2  -9   1        8.88       -0.84      9.50 o 
   3  -9   1    11413.79    11056.91    125.21 o 
   4  -9   1       14.15       -9.14     12.04 o 
   5  -9   1        4.88      -10.66     12.98 o 
   6  -9   1       10.30        0.49     13.89 o 
   7  -9   1     5967.89     5593.98    118.62 o 
   8  -9   1       99.11      121.06     19.33 o 
   9  -9   1        0.89      -13.94     13.94 o 
  10  -9   1      212.88      191.74     23.16 o 
  11  -9   1     1652.92     1757.66     54.09 o 
  12  -9   1       46.57       56.93     20.86 o 
  13  -9   1       24.82       32.63     28.50 o 
 -10  -8   1      386.85      340.02     47.98 o 
  -9  -8   1        8.93       25.08     24.00 o 
  -8  -8   1       97.43       70.78     24.65 o 
  -7  -8   1      117.97       71.74     24.05 o 
  -6  -8   1      984.02      860.75     45.38 o 
  -5  -8   1      335.22      383.99     31.01 o 
  -4  -8   1      292.04      274.84     23.18 o 
  -3  -8   1      571.02      587.90     23.02 o 
  -2  -8   1     3778.19     3582.91     61.40 o 
  -1  -8   1     3216.67     3133.71     51.34 o 
   0  -8   1      233.41      235.12     14.43 o 
   1  -8   1     2550.12     2503.30     39.17 o 
   2  -8   1     1283.25     1157.68     24.23 o 
   3  -8   1     8069.71     7997.78     86.43 o 
   4  -8   1      597.78      531.75     27.31 o 
   5  -8   1      833.64      774.72     32.27 o 
   6  -8   1       79.55       87.36     16.21 o 
   7  -8   1     3575.84     3421.59     83.75 o 
   8  -8   1      335.24      366.97     25.04 o 
   9  -8   1      112.19       88.91     17.67 o 
  10  -8   1        1.39      -13.66     13.66 o 
  11  -8   1     1125.67     1074.03     41.70 o 
  12  -8   1      264.10      243.52     25.96 o 
  13  -8   1        8.09        3.87     37.61 o 
 -11  -7   1      284.11      301.22     52.79 o 
 -10  -7   1      263.58      272.98     40.04 o 
  -9  -7   1      320.24      316.86     34.07 o 
  -8  -7   1      423.01      425.52     36.18 o 
  -7  -7   1     1073.70     1086.29     59.91 o 
  -6  -7   1     1126.52     1036.43     46.88 o 
  -5  -7   1      845.64      795.41     35.89 o 
  -4  -7   1      479.92      462.40     24.99 o 
  -3  -7   1     6435.57     6289.32     84.13 o 
  -2  -7   1     2155.15     2069.35     36.24 o 
  -1  -7   1      116.72      101.55      9.79 o 
   0  -7   1      529.28      485.76     22.37 o 
   1  -7   1    10366.00     9841.75     95.70 o 
   2  -7   1     2954.77     2894.77     36.12 o 
   3  -7   1      112.45      125.10     15.15 o 
   4  -7   1        0.65        0.78      8.68 o 
   5  -7   1    10218.17    10045.83    131.58 o 
   6  -7   1      425.15      397.97     23.41 o 
   7  -7   1      391.22      354.70     23.23 o 
   8  -7   1      704.56      678.80     30.08 o 
   9  -7   1     2130.91     2128.01     54.22 o 
  10  -7   1        6.55       23.11     15.58 o 
  11  -7   1       47.17       53.30     17.92 o 
  12  -7   1      251.86      300.20     28.19 o 
  13  -7   1      295.14      381.71     78.76 o 
 -11  -6   1        2.78       -0.01     24.04 o 
 -10  -6   1        8.98       31.84     22.87 o 
  -9  -6   1       12.48       -2.33     21.11 o 
  -8  -6   1     1704.17     1662.19     85.32 o 
  -7  -6   1      557.11      503.20     35.32 o 
  -6  -6   1       83.90       89.22     20.85 o 
  -5  -6   1       82.09      102.90     17.72 o 
  -4  -6   1     4930.87     4989.19     82.80 o 
  -3  -6   1     1871.60     1756.97     34.74 o 
  -2  -6   1        2.19        9.37      7.17 o 
  -1  -6   1       23.75       10.90      7.24 o 
   0  -6   1     5470.10     5247.48     63.67 o 
   1  -6   1    10445.01    10134.41    102.84 o 
   2  -6   1        1.52        1.18      5.30 o 
   3  -6   1       30.30       32.34      7.94 o 
   4  -6   1     2471.50     2355.49     54.46 o 
   5  -6   1     7169.81     6872.87     89.64 o 
   6  -6   1       81.03       98.21     20.88 o 
   7  -6   1       79.93      101.25     16.20 o 
   8  -6   1      341.84      350.02     35.95 o 
   9  -6   1     3429.57     3338.92     66.08 o 
  10  -6   1      132.93      143.56     18.85 o 
  11  -6   1        7.91       -3.75     18.96 o 
  12  -6   1       28.05       -6.49     17.33 o 
  13  -6   1      491.29      576.13    121.43 o 
 -12  -5   1      148.05      153.67     40.84 o 
 -11  -5   1      173.34      117.62     27.04 o 
 -10  -5   1        1.36       51.70     23.04 o 
  -9  -5   1      279.45      265.76     30.92 o 
  -8  -5   1     1241.85     1259.22     51.21 o 
  -7  -5   1      425.98      404.79     31.12 o 
  -6  -5   1       26.40       16.34     14.52 o 
  -5  -5   1     1928.25     1908.07     49.79 o 
  -4  -5   1     6824.23     6920.13    114.32 o 
  -3  -5   1       15.64        6.71      6.47 o 
  -2  -5   1       10.08        9.23      6.94 o 
  -1  -5   1     2896.51     2843.95     37.33 o 
   0  -5   1     9155.38     8845.02     94.53 o 
   1  -5   1        2.68       12.84      5.45 o 
   2  -5   1     1207.46     1324.22     23.01 o 
   3  -5   1     4582.10     4552.85     54.45 o 
   4  -5   1     6740.78     6697.21     74.62 o 
   5  -5   1      950.99      941.94     23.89 o 
   6  -5   1     1050.38     1016.91     28.61 o 
   7  -5   1     1502.47     1439.75     32.80 o 
   8  -5   1     1377.01     1414.61     39.07 o 
   9  -5   1      477.52      487.36     24.50 o 
  10  -5   1      568.77      567.95     28.52 o 
  11  -5   1      386.26      394.87     27.75 o 
  12  -5   1      293.27      305.23     27.92 o 
  13  -5   1      146.54      145.64     23.32 o 
 -12  -4   1       27.90       13.50     28.78 o 
 -11  -4   1      238.07      252.17     31.53 o 
 -10  -4   1      507.16      490.70     61.77 o 
  -9  -4   1      112.84       81.03     23.39 o 
  -8  -4   1       19.26       -7.28     16.10 o 
  -7  -4   1      249.77      223.48     24.57 o 
  -6  -4   1     2252.56     2198.80     52.98 o 
  -5  -4   1     1239.62     1225.44     57.02 o 
  -4  -4   1        6.74       17.65      8.98 o 
  -3  -4   1      565.62      534.22     16.55 o 
  -2  -4   1     6060.43     6025.09     71.50 o 
  -1  -4   1     7447.80     7479.27     90.54 o 
   0  -4   1     1741.14     1932.51     29.94 o 
   1  -4   1      167.36      141.84      8.15 o 
   2  -4   1     3019.08     3050.58     49.64 o 
   3  -4   1     4893.37     4696.10     56.25 o 
   4  -4   1       10.23       10.06      5.15 o 
   5  -4   1       51.03       63.65      8.42 o 
   6  -4   1      143.12      139.31     15.17 o 
   7  -4   1     2656.94     2612.49     46.07 o 
   8  -4   1      148.33      144.00     16.49 o 
   9  -4   1        0.68       23.54     13.08 o 
  10  -4   1       20.06       37.87     16.10 o 
  11  -4   1      664.21      745.73     39.99 o 
  12  -4   1        7.02       16.67     18.70 o 
  13  -4   1       13.04       19.81     19.48 o 
 -13  -3   1       14.64       10.88     32.16 o 
 -12  -3   1       19.92        8.77     22.94 o 
 -11  -3   1       39.98       35.43     21.82 o 
 -10  -3   1      892.94      851.92     42.88 o 
  -9  -3   1      192.27      155.65     23.34 o 
  -8  -3   1     1057.54      999.69     41.71 o 
  -7  -3   1        2.72       -7.24     11.33 o 
  -6  -3   1     4262.74     4181.26     77.00 o 
  -5  -3   1        0.69        8.80      8.86 o 
  -4  -3   1     1952.04     1970.88     32.10 o 
  -3  -3   1      479.85      492.59     18.23 o 
  -2  -3   1    14065.41    13680.74    151.62 o 
  -1  -3   1      130.07      108.10      8.63 o 
   0  -3   1     6286.67     6460.33     76.21 o 
   1  -3   1      798.05      874.44     18.52 o 
   2  -3   1    23469.48    23459.84    265.99 o 
   3  -3   1     1350.15     1296.10     28.07 o 
   4  -3   1     1777.37     1674.84     29.97 o 
   5  -3   1      325.12      349.43     11.99 o 
   6  -3   1     4598.86     4508.49     61.81 o 
   7  -3   1      509.09      506.83     17.85 o 
   8  -3   1     1940.89     2005.06     45.33 o 
   9  -3   1       57.39       37.62     12.17 o 
  10  -3   1      920.96      976.85     38.72 o 
  11  -3   1      107.81      107.39     21.61 o 
  12  -3   1      273.27      303.61     29.63 o 
  13  -3   1       15.64       12.22     19.99 o 
 -13  -2   1      128.13      150.30     35.96 o 
 -12  -2   1      315.98      308.32     42.51 o 
 -11  -2   1        3.62        8.41     19.72 o 
 -10  -2   1      182.35      179.37     27.82 o 
  -9  -2   1       11.41       17.79     16.41 o 
  -8  -2   1      567.41      501.93     29.43 o 
  -7  -2   1      225.22      202.08     17.42 o 
  -6  -2   1        2.94       -2.29      9.59 o 
  -5  -2   1      657.88      662.75     19.78 o 
  -4  -2   1      383.84      503.89     14.39 o 
  -3  -2   1      283.90      276.22     11.36 o 
  -2  -2   1      623.85      574.05     14.29 o 
  -1  -2   1        9.84        8.99      4.15 o 
   0  -2   1       12.17       -4.82      4.82 o 
   1  -2   1     1445.16     1501.96     25.41 o 
   2  -2   1     1830.08     1847.14     29.93 o 
   3  -2   1        1.19        3.67      3.82 o 
   4  -2   1      396.80      426.90     19.29 o 
   5  -2   1      689.95      682.89     16.69 o 
   6  -2   1     2911.81     2961.92     43.07 o 
   7  -2   1       13.87       24.13      8.78 o 
   8  -2   1      304.52      294.72     17.48 o 
   9  -2   1      174.49      211.78     19.56 o 
  10  -2   1      328.65      385.69     52.84 o 
  11  -2   1       17.83       30.23     18.11 o 
  12  -2   1      278.88      287.78     29.28 o 
  13  -2   1       14.79       24.45     39.18 o 
 -13  -1   1        1.61        1.90     26.26 o 
 -12  -1   1      595.57      560.79     48.10 o 
 -11  -1   1       63.26       31.57     19.10 o 
 -10  -1   1      580.82      584.41     43.76 o 
  -9  -1   1      115.78       85.72     28.41 o 
  -8  -1   1     4629.53     4530.84     80.57 o 
  -7  -1   1        0.09        5.35      9.37 o 
  -6  -1   1      794.72      719.48     19.30 o 
  -5  -1   1      126.77      159.92      8.98 o 
  -4  -1   1    11430.37    11595.77    126.87 o 
  -3  -1   1       16.28        9.95      4.79 o 
  -2  -1   1    29777.61    30952.26    375.12 o 
  -1  -1   1       52.84       36.26      5.28 o 
   0  -1   1     1575.82     1513.92     22.74 o 
   1  -1   1       41.53       28.67      4.07 o 
   2  -1   1     7802.44     8077.39    103.02 o 
   3  -1   1       17.34       16.74      3.90 o 
   4  -1   1     6005.40     5996.62     76.18 o 
   5  -1   1       22.31       23.93      6.42 o 
   6  -1   1     2254.02     2272.97     50.89 o 
   7  -1   1       53.01       52.62     10.72 o 
   8  -1   1     1263.81     1322.77     34.77 o 
   9  -1   1        0.16      -14.51     14.51 o 
  10  -1   1      130.73      145.92     21.77 o 
  11  -1   1        7.26      -12.58     17.96 o 
  12  -1   1      126.83      131.37     24.08 o 
  13  -1   1        4.56       -6.11     28.32 o 
 -13   0   1       15.27       -9.93     18.26 o 
 -12   0   1       24.28       26.60     24.89 o 
 -11   0   1        8.28       -1.44     16.61 o 
 -10   0   1       45.04       53.37     17.56 o 
  -9   0   1       21.25        4.94     23.11 o 
  -8   0   1      515.12      555.51     22.31 o 
  -7   0   1       19.20       25.32      8.22 o 
  -6   0   1      689.74      689.97     15.74 o 
  -5   0   1      475.88      489.66     22.84 o 
  -4   0   1     8572.33     9236.75    119.44 o 
  -3   0   1      129.46      124.48     19.37 o 
  -2   0   1      118.35      150.24     15.69 o 
  -1   0   1      190.25      182.08      4.54 o 
   0   0   1     4099.51     4271.34     88.52 o 
   1   0   1      455.90      444.30      9.63 o 
   2   0   1    31624.63    33305.98    353.25 o 
   3   0   1        2.99        8.57      4.17 o 
   4   0   1     1529.51     1342.04     24.66 o 
   5   0   1       14.49       16.41      6.70 o 
   6   0   1     3058.56     3092.62     54.18 o 
   7   0   1      111.57      118.23     14.19 o 
   8   0   1     1502.03     1535.64     47.28 o 
   9   0   1        3.33        2.66     16.00 o 
  10   0   1      817.51      836.10     41.88 o 
  11   0   1        2.31        7.05     20.94 o 
  12   0   1      438.19      500.13     46.25 o 
  13   0   1        1.54      -10.71     26.65 o 
 -14   1   1      168.61      176.60     59.78 o 
 -13   1   1        0.35        4.10     19.02 o 
 -12   1   1      447.74      492.86     30.80 o 
 -11   1   1       17.55       19.90     25.45 o 
 -10   1   1      532.58      544.84     28.11 o 
  -9   1   1       32.44       22.80     12.54 o 
  -8   1   1     1592.75     1619.69     33.79 o 
  -7   1   1      212.59      230.68     10.15 o 
  -6   1   1     2866.20     2944.27     41.52 o 
  -5   1   1      467.24      496.10     13.78 o 
  -4   1   1     4425.92     4575.67     90.68 o 
  -3   1   1      160.08      167.63     12.39 o 
  -2   1   1     4776.56     5055.98     94.51 o 
  -1   1   1     2789.42     3018.58     39.43 o 
   0   1   1      125.88      142.67      6.46 o 
   1   1   1       17.25       19.32      4.32 o 
   2   1   1     5230.89     5547.81     69.95 o 
   3   1   1     2047.50     2129.80     32.33 o 
   4   1   1     4448.89     4731.66     58.14 o 
   5   1   1      855.60      894.18     23.53 o 
   6   1   1      418.96      458.79     25.73 o 
   7   1   1      357.90      343.26     22.50 o 
   8   1   1      418.23      397.63     29.39 o 
   9   1   1       25.82       38.54     18.48 o 
  10   1   1        0.14       -0.10     17.07 o 
  11   1   1      215.49      229.92     28.66 o 
  12   1   1        0.80      -14.87     20.82 o 
  13   1   1       18.83       33.27     32.52 o 
 -14   2   1       52.28       48.29     55.91 o 
 -13   2   1       67.47       99.66     24.61 o 
 -12   2   1      240.25      202.67     23.11 o 
 -11   2   1        3.13       -5.68     14.13 o 
 -10   2   1      431.53      483.82     24.67 o 
  -9   2   1      390.74      402.49     31.79 o 
  -8   2   1     2402.48     2460.53     40.74 o 
  -7   2   1       93.33       95.34      7.73 o 
  -6   2   1     1377.05     1356.90     23.35 o 
  -5   2   1      411.90      396.36     30.49 o 
  -4   2   1     6070.67     5937.97    127.23 o 
  -3   2   1      827.80      845.87     16.75 o 
  -2   2   1     8595.75     8897.49     95.49 o 
  -1   2   1      105.72       89.36      8.77 o 
   0   2   1    17269.67    17178.53    232.95 o 
   1   2   1      201.07      185.55     10.07 o 
   2   2   1     7341.31     7594.87     96.89 o 
   3   2   1      292.17      339.12     12.11 o 
   4   2   1     3496.90     3306.45     44.61 o 
   5   2   1      840.35      820.55     25.64 o 
   6   2   1     1322.12     1183.06     46.16 o 
   7   2   1      111.38      116.83     16.86 o 
   8   2   1     3408.15     3245.91     95.49 o 
   9   2   1       18.79       -7.58     17.57 o 
  10   2   1       79.28      101.21     23.16 o 
  11   2   1       46.25       34.27     22.15 o 
  12   2   1      350.23      376.01     41.50 o 
 -14   3   1       34.62       26.67     24.79 o 
 -13   3   1      289.84      280.15     25.63 o 
 -12   3   1       66.93       57.51     17.06 o 
 -11   3   1       39.89       22.66     14.82 o 
 -10   3   1      492.18      503.33     24.26 o 
  -9   3   1     1263.33     1275.21     38.17 o 
  -8   3   1       21.21       18.26      6.97 o 
  -7   3   1      350.77      374.42     10.90 o 
  -6   3   1     1078.24     1084.18     23.17 o 
  -5   3   1     3542.36     3601.69     46.86 o 
  -4   3   1      360.53      387.56     12.14 o 
  -3   3   1     2832.21     2847.66     41.64 o 
  -2   3   1     1815.31     1820.63     26.39 o 
  -1   3   1     3377.42     3304.13     46.91 o 
   0   3   1      251.74      228.72     16.27 o 
   1   3   1     7339.96     7440.06     97.95 o 
   2   3   1      395.96      427.79     16.08 o 
   3   3   1     2324.89     2341.93     37.40 o 
   4   3   1      877.15      800.53     25.58 o 
   5   3   1     2404.23     2366.50     74.57 o 
   6   3   1       14.53        2.22     12.51 o 
   7   3   1       47.18       36.81     17.57 o 
   8   3   1      254.26      285.65     28.43 o 
   9   3   1     1314.33     1290.28     52.65 o 
  10   3   1       13.03        8.99     20.78 o 
  11   3   1       68.51       63.23     24.40 o 
  12   3   1      187.58      165.14     37.38 o 
 -14   4   1      305.83      343.24     39.71 o 
 -13   4   1      158.30      168.57     53.28 o 
 -12   4   1      196.48      231.53     21.73 o 
 -11   4   1      592.88      575.64     65.77 o 
 -10   4   1      684.98      691.19     26.70 o 
  -9   4   1      185.09      220.63     18.91 o 
  -8   4   1      275.94      268.05     14.49 o 
  -7   4   1      666.47      667.72     21.23 o 
  -6   4   1     5808.67     5939.02     64.37 o 
  -5   4   1      483.62      491.81     12.68 o 
  -4   4   1      744.41      742.99     18.82 o 
  -3   4   1       40.64       44.17      5.38 o 
  -2   4   1    10564.00    10659.69    143.52 o 
  -1   4   1      683.26      764.03     18.92 o 
   0   4   1      222.30      217.52     12.66 o 
   1   4   1      381.74      421.05     13.04 o 
   2   4   1     7890.73     7817.81     85.23 o 
   3   4   1       34.91       23.65      7.88 o 
   4   4   1      131.34      118.26     19.71 o 
   5   4   1     1184.71     1096.55     56.26 o 
   6   4   1     2248.02     2236.10     56.33 o 
   7   4   1      146.73      134.37     23.02 o 
   8   4   1      119.95      133.87     24.48 o 
   9   4   1      693.35      652.52     41.12 o 
  10   4   1      228.27      252.81     45.80 o 
  11   4   1       16.09        8.39     29.48 o 
  12   4   1        3.51        5.22     29.00 o 
 -14   5   1        3.37       21.29     24.10 o 
 -13   5   1       22.12       21.98     16.73 o 
 -12   5   1      258.92      269.52     23.43 o 
 -11   5   1     3001.04     3162.98     69.62 o 
 -10   5   1      300.61      340.21     38.27 o 
  -9   5   1        2.58       -2.95      9.57 o 
  -8   5   1       25.78       22.58      9.94 o 
  -7   5   1     5689.26     5651.43     81.97 o 
  -6   5   1     1046.45     1041.49     22.65 o 
  -5   5   1      791.41      792.09     18.32 o 
  -4   5   1     1059.25     1125.59     22.69 o 
  -3   5   1     9347.70     9126.53     81.27 o 
  -2   5   1     4956.59     4729.67     53.88 o 
  -1   5   1     3152.44     3131.47     44.72 o 
   0   5   1      470.25      435.93     14.02 o 
   1   5   1     4017.91     3856.58     51.10 o 
   2   5   1     4184.14     4025.68     55.74 o 
   3   5   1     1930.01     1835.30     35.33 o 
   4   5   1      303.53      320.79     20.28 o 
   5   5   1      746.87      779.50     33.90 o 
   6   5   1     1717.70     1675.33     55.82 o 
   7   5   1     1307.61     1246.33     64.28 o 
   8   5   1       20.85        2.28     19.80 o 
   9   5   1       24.66       10.34     21.80 o 
  10   5   1      162.03      145.89     28.45 o 
  11   5   1      216.15      280.64     41.45 o 
 -14   6   1      143.47      165.19     32.71 o 
 -13   6   1       77.12       75.24     18.67 o 
 -12   6   1       24.17       23.72     15.42 o 
 -11   6   1     1083.46      998.98     36.58 o 
 -10   6   1       12.84       18.56     12.61 o 
  -9   6   1     1481.10     1433.89     39.63 o 
  -8   6   1     2631.30     2689.99     64.23 o 
  -7   6   1     6679.96     6617.74    100.78 o 
  -6   6   1      147.73      142.47     12.90 o 
  -5   6   1      125.04      109.22      9.86 o 
  -4   6   1     3271.93     3363.13     41.74 o 
  -3   6   1     4856.69     4885.89     57.34 o 
  -2   6   1      764.25      784.36     16.60 o 
  -1   6   1      478.56      506.46     14.32 o 
   0   6   1     5712.54     5678.36     65.76 o 
   1   6   1     4189.02     4177.67     50.66 o 
   2   6   1      899.67      837.59     23.66 o 
   3   6   1     2298.11     2282.03     41.79 o 
   4   6   1     2254.89     2142.21     53.68 o 
   5   6   1     1286.43     1347.70     45.64 o 
   6   6   1      335.81      367.90     32.17 o 
   7   6   1     1039.90     1002.64     48.01 o 
   8   6   1      498.70      545.74     40.44 o 
   9   6   1      170.64      181.32     30.20 o 
  10   6   1       71.36       81.33     26.93 o 
  11   6   1      490.09      566.50     64.01 o 
 -14   7   1        2.25       29.53     28.09 o 
 -13   7   1      709.44      734.88     35.70 o 
 -12   7   1        5.10        9.93     14.86 o 
 -11   7   1       31.89       14.83     13.57 o 
 -10   7   1      105.83       74.91     15.23 o 
  -9   7   1     3118.74     3083.64     77.17 o 
  -8   7   1      290.12      276.89     27.49 o 
  -7   7   1      446.94      407.91     34.97 o 
  -6   7   1      928.60      912.76     28.52 o 
  -5   7   1    15999.90    15778.41    180.81 o 
  -4   7   1     4359.99     4305.30     65.03 o 
  -3   7   1      523.11      492.48     18.16 o 
  -2   7   1     1573.45     1546.76     25.52 o 
  -1   7   1     4150.76     4142.77     47.82 o 
   0   7   1     3974.92     3936.51     49.69 o 
   1   7   1      243.28      215.05     14.45 o 
   2   7   1     1307.35     1312.71     31.99 o 
   3   7   1      988.83     1012.71     31.60 o 
   4   7   1     1943.84     1888.82     48.13 o 
   5   7   1      216.47      200.46     23.43 o 
   6   7   1      468.20      476.08     43.68 o 
   7   7   1        1.43       -8.71     20.93 o 
   8   7   1      429.86      377.07     52.13 o 
   9   7   1       47.96       65.43     25.32 o 
  10   7   1       50.52       35.26     31.68 o 
 -14   8   1       16.10       12.49     28.89 o 
 -13   8   1      532.87      619.55     41.21 o 
 -12   8   1        5.97       31.22     16.90 o 
 -11   8   1       20.45       21.96     15.36 o 
 -10   8   1       40.70       14.07     14.77 o 
  -9   8   1     3127.99     3098.53     80.35 o 
  -8   8   1       24.40       44.76     17.84 o 
  -7   8   1       89.78       42.52     17.79 o 
  -6   8   1      161.99      149.76     18.23 o 
  -5   8   1     8578.74     8316.03    115.99 o 
  -4   8   1     1192.29     1150.59     30.10 o 
  -3   8   1      457.95      465.64     26.85 o 
  -2   8   1     2721.38     2686.45     39.47 o 
  -1   8   1    18310.82    18253.82    174.82 o 
   0   8   1     2926.10     2865.54     53.29 o 
   1   8   1      513.27      525.35     25.70 o 
   2   8   1     2451.71     2475.33     42.79 o 
   3   8   1     2968.12     2877.29     73.90 o 
   4   8   1     1335.31     1349.70     42.43 o 
   5   8   1     1306.05     1334.78     47.63 o 
   6   8   1      613.86      545.59     47.06 o 
   7   8   1      607.05      597.90     46.04 o 
   8   8   1      243.71      267.11     33.92 o 
   9   8   1      615.63      654.04     45.41 o 
  10   8   1      140.78      131.73     56.62 o 
 -13   9   1       42.69       57.30     26.32 o 
 -12   9   1       14.03       -7.22     16.21 o 
 -11   9   1      872.84      885.74     37.28 o 
 -10   9   1       29.38       24.79     16.05 o 
  -9   9   1      227.71      244.47     28.26 o 
  -8   9   1       82.72      105.79     21.61 o 
  -7   9   1     3061.96     2927.16     77.14 o 
  -6   9   1      133.23      110.10     18.44 o 
  -5   9   1      821.13      896.83     35.63 o 
  -4   9   1      908.88      912.78     28.67 o 
  -3   9   1     1500.35     1557.08     31.75 o 
  -2   9   1      752.57      784.24     25.78 o 
  -1   9   1     1792.78     1662.37     53.83 o 
   0   9   1     2279.91     2329.58     61.56 o 
   1   9   1     2992.19     3047.83     71.95 o 
   2   9   1      963.31     1061.43     49.14 o 
   3   9   1     1679.88     1712.31     49.00 o 
   4   9   1     1849.76     1701.12     52.45 o 
   5   9   1        2.08       -1.66     18.89 o 
   6   9   1      598.66      610.54     65.35 o 
   7   9   1       20.52       34.08     22.44 o 
   8   9   1      401.30      332.49     37.08 o 
   9   9   1      112.29      116.13     35.41 o 
 -13  10   1        1.00       26.13     24.79 o 
 -12  10   1       31.48        9.10     17.41 o 
 -11  10   1     1904.61     1892.27     55.33 o 
 -10  10   1        0.62       11.14     20.13 o 
  -9  10   1        1.18       11.94     24.61 o 
  -8  10   1        8.31      -17.21     17.21 o 
  -7  10   1     4271.52     4066.65     96.91 o 
  -6  10   1       74.01       58.91     27.66 o 
  -5  10   1        3.90       22.66     16.36 o 
  -4  10   1      293.67      277.40     20.99 o 
  -3  10   1     8302.61     8249.78    101.34 o 
  -2  10   1      635.52      728.43     28.17 o 
  -1  10   1      190.50      155.61     26.25 o 
   0  10   1     1498.36     1546.46     60.67 o 
   1  10   1     3766.30     3891.00     89.45 o 
   2  10   1      856.93      879.42     78.25 o 
   3  10   1       24.12       11.27     22.80 o 
   4  10   1      872.30      910.59     83.15 o 
   5  10   1     2262.52     2226.22    100.57 o 
   6  10   1      234.92      215.58     68.80 o 
   7  10   1       44.13       35.44     23.78 o 
   8  10   1      507.40      499.86     37.22 o 
 -13  11   1      172.69      113.26     31.94 o 
 -12  11   1      149.45      159.26     23.69 o 
 -11  11   1      320.77      359.65     39.12 o 
 -10  11   1       30.47       38.18     22.84 o 
  -9  11   1      637.87      615.28     61.04 o 
  -8  11   1      172.02      153.65     27.54 o 
  -7  11   1     1996.33     1895.65     64.05 o 
  -6  11   1      384.66      371.48     39.45 o 
  -5  11   1      573.81      533.49     32.31 o 
  -4  11   1       39.31       50.72     16.00 o 
  -3  11   1     1998.82     1974.52     54.56 o 
  -2  11   1     1294.12     1428.60     51.98 o 
  -1  11   1      268.08      232.09     32.52 o 
   0  11   1       17.67       18.43     18.71 o 
   1  11   1     1966.42     2079.61     65.00 o 
   2  11   1     1580.24     1615.32     63.02 o 
   3  11   1        4.09      -17.46     31.94 o 
   4  11   1      285.13      239.04     44.16 o 
   5  11   1      593.50      444.94     70.55 o 
   6  11   1      651.23      748.22    120.18 o 
   7  11   1        3.02      -37.89     44.70 o 
 -12  12   1       38.48       51.13     27.45 o 
 -11  12   1       18.71        9.24     19.99 o 
 -10  12   1        5.00       -7.92     21.57 o 
  -9  12   1     1512.06     1515.47     63.37 o 
  -8  12   1       42.27       21.50     21.72 o 
  -7  12   1       43.45       18.31     19.95 o 
  -6  12   1      122.36      141.15     31.13 o 
  -5  12   1     3570.52     3573.55     80.07 o 
  -4  12   1       31.97       37.27     17.69 o 
  -3  12   1      200.66      158.87     42.32 o 
  -2  12   1      643.74      585.53     40.48 o 
  -1  12   1     2087.98     2226.27     73.49 o 
   0  12   1       16.34       20.45     20.77 o 
   1  12   1        3.57        3.73     25.86 o 
   2  12   1      978.16     1076.60     62.55 o 
   3  12   1      755.26      676.38     63.09 o 
   4  12   1        8.81       16.07     35.90 o 
   5  12   1        0.36      -28.97     39.30 o 
   6  12   1      713.09      720.45     85.41 o 
 -11  13   1       28.10       37.35     26.37 o 
 -10  13   1      216.38      234.63     34.18 o 
  -9  13   1      787.61      726.99     47.25 o 
  -8  13   1       81.90       73.62     37.58 o 
  -7  13   1      146.51      133.64     27.33 o 
  -6  13   1      198.56      202.43     27.38 o 
  -5  13   1     1638.26     1628.72     61.82 o 
  -4  13   1      513.18      500.56     42.68 o 
  -3  13   1      132.84      156.82     38.04 o 
  -2  13   1       28.49       79.75     26.81 o 
  -1  13   1     2124.97     2095.73     72.18 o 
   0  13   1      376.17      375.64     29.99 o 
   1  13   1       28.18       55.83     28.17 o 
   2  13   1       31.52       68.77     30.32 o 
   3  13   1      630.75      675.45     84.09 o 
   4  13   1      373.71      352.39     50.82 o 
   5  13   1       19.70        8.05     38.88 o 
 -11  14   1      508.51      507.49     48.30 o 
 -10  14   1      187.77      199.88     34.83 o 
  -9  14   1      128.31      100.98     38.09 o 
  -8  14   1      185.37      141.85     30.09 o 
  -7  14   1      545.75      465.97     36.83 o 
  -6  14   1      262.50      202.11     27.48 o 
  -5  14   1      231.29      224.34     37.73 o 
  -4  14   1      400.32      359.52     54.40 o 
  -3  14   1      667.41      497.32     94.33 o 
  -2  14   1      144.24      141.74     29.12 o 
  -1  14   1      270.47      301.42     37.30 o 
   0  14   1      924.83      993.82     64.36 o 
   1  14   1      429.44      491.13     39.43 o 
   2  14   1      101.97      126.19     41.12 o 
   3  14   1      156.44      147.45     41.99 o 
   4  14   1      464.25      513.66     90.06 o 
 -10  15   1       51.77       10.34     26.69 o 
  -9  15   1      161.71      189.23     33.00 o 
  -8  15   1      204.97      223.93     39.52 o 
  -7  15   1      914.07      940.07     62.05 o 
  -6  15   1       60.60       73.78     31.92 o 
  -5  15   1      123.70       62.93     37.60 o 
  -4  15   1       10.54       -7.89     31.71 o 
  -3  15   1      575.99      580.48     53.09 o 
  -2  15   1       42.60       88.38     35.03 o 
  -1  15   1       27.53       26.25     24.88 o 
   0  15   1       33.78      109.59     39.02 o 
   1  15   1      370.08      328.84     43.25 o 
   2  15   1       59.43       85.78     58.50 o 
  -8  16   1      577.58      566.44     45.07 o 
  -7  16   1      171.92      138.00     49.92 o 
  -6  16   1       34.60       26.80     36.46 o 
  -5  16   1      345.11      309.30     47.27 o 
  -4  16   1      384.30      469.50     51.53 o 
  -3  16   1      481.39      568.30     80.50 o 
  -2  16   1      600.23      744.47     54.72 o 
  -1  16   1      173.17      181.24     55.38 o 
   0  16   1       59.85       82.03     34.96 o 
   1  16   1       80.33       36.71     55.88 o 
  -5  17   1       48.27       42.41     38.25 o 
  -4  17   1      128.90      156.79     40.75 o 
  -3  17   1       94.82       94.52     35.26 o 
   1 -17   2        5.27       -7.05     48.32 o 
   2 -17   2      111.75      123.68     57.31 o 
   3 -17   2      173.34      182.44     41.24 o 
   4 -17   2        3.62        3.84     35.17 o 
   5 -17   2       23.30       60.12     33.53 o 
  -2 -16   2       29.82       49.63     58.62 o 
  -1 -16   2      141.74       -6.18     53.00 o 
   0 -16   2      373.77      382.28     46.33 o 
   1 -16   2        4.82       -2.38     33.61 o 
   2 -16   2       45.43       15.81     32.89 o 
   3 -16   2      229.47      234.17     66.58 o 
   4 -16   2      278.17      280.15     39.83 o 
   5 -16   2        5.58       24.13     32.08 o 
   6 -16   2        4.31       -8.23     31.08 o 
   7 -16   2      149.53      168.10     39.06 o 
  -4 -15   2      215.27      233.16     46.62 o 
  -3 -15   2      194.61      135.70     43.76 o 
  -2 -15   2        3.17      -26.23     36.78 o 
  -1 -15   2       35.78       62.49     35.31 o 
   0 -15   2      402.60      514.44     68.74 o 
   1 -15   2      628.27      671.29     52.94 o 
   2 -15   2        0.79       43.95     35.62 o 
   3 -15   2        4.33       -3.62     27.62 o 
   4 -15   2      340.34      406.45     43.38 o 
   5 -15   2      566.99      536.02     48.95 o 
   6 -15   2       50.44       32.12     35.26 o 
   7 -15   2       25.20       16.59     25.81 o 
   8 -15   2      205.26      234.37     28.89 o 
   9 -15   2      196.16      236.04     36.27 o 
  -5 -14   2       66.94       16.69     43.36 o 
  -4 -14   2       57.97       -1.54     38.76 o 
  -3 -14   2      491.53      534.44     57.25 o 
  -2 -14   2      530.43      517.33     54.29 o 
  -1 -14   2       42.68      -10.71     27.16 o 
   0 -14   2       46.92      -12.50     57.65 o 
   1 -14   2      947.37     1048.87     70.74 o 
   2 -14   2      331.66      314.92     44.00 o 
   3 -14   2       32.56        2.11     26.55 o 
   4 -14   2       75.63       83.98     27.23 o 
   5 -14   2     1451.22     1484.55     70.41 o 
   6 -14   2      122.90      132.57     25.81 o 
   7 -14   2        1.45        2.81     19.39 o 
   8 -14   2        4.13       29.04     22.02 o 
   9 -14   2      915.25      907.52     57.03 o 
  10 -14   2        3.15       26.01     26.11 o 
  -6 -13   2      263.31      469.35     80.04 o 
  -5 -13   2       45.52       27.50     40.35 o 
  -4 -13   2       92.88      101.38     48.20 o 
  -3 -13   2      113.84      230.03     45.66 o 
  -2 -13   2     1020.64     1025.42     52.28 o 
  -1 -13   2      440.50      386.97     39.08 o 
   0 -13   2      208.97      203.73     26.73 o 
   1 -13   2      149.85      153.51     29.55 o 
   2 -13   2     1000.53     1109.75     49.85 o 
   3 -13   2      751.28      779.49     75.87 o 
   4 -13   2       10.20       15.21     22.36 o 
   5 -13   2      287.71      288.87     37.24 o 
   6 -13   2      372.05      343.26     30.76 o 
   7 -13   2      366.63      395.67     32.64 o 
   8 -13   2        1.90       -3.42     22.39 o 
   9 -13   2      331.80      314.89     31.19 o 
  10 -13   2       57.16       30.23     22.56 o 
  11 -13   2      166.54      153.88     33.87 o 
  -7 -12   2      519.65      338.19     72.23 o 
  -6 -12   2       80.93       30.03     55.44 o 
  -5 -12   2      452.79      421.59     72.79 o 
  -4 -12   2      348.75      315.66     49.90 o 
  -3 -12   2      699.76      716.02     81.69 o 
  -2 -12   2      522.85      585.29     53.12 o 
  -1 -12   2     1292.49     1342.51     59.93 o 
   0 -12   2      768.53      803.97     39.98 o 
   1 -12   2      711.26      711.32     60.74 o 
   2 -12   2     1030.46     1183.30     55.97 o 
   3 -12   2     3674.02     3648.64     77.74 o 
   4 -12   2      639.73      578.43     34.16 o 
   5 -12   2        8.37        2.56     17.75 o 
   6 -12   2      340.90      343.92     33.49 o 
   7 -12   2     2837.24     2864.00     83.33 o 
   8 -12   2       28.64       -2.27     27.52 o 
   9 -12   2        1.16       -1.54     18.57 o 
  10 -12   2       37.75       43.57     19.95 o 
  11 -12   2      800.27      802.80     50.40 o 
  -8 -11   2      223.36      197.81     30.12 o 
  -7 -11   2       45.68       55.06     23.98 o 
  -6 -11   2      223.44      157.40     35.76 o 
  -5 -11   2      105.77      108.30     40.41 o 
  -4 -11   2      397.79      418.05     55.73 o 
  -3 -11   2       16.27        0.99     33.25 o 
  -2 -11   2      613.37      601.65     42.46 o 
  -1 -11   2      248.14      219.46     25.56 o 
   0 -11   2     1089.31     1143.03     44.68 o 
   1 -11   2        1.33      -13.47     21.08 o 
   2 -11   2     1010.33      985.48     39.86 o 
   3 -11   2      742.02      697.45     27.83 o 
   4 -11   2      780.33      835.91     40.44 o 
   5 -11   2       31.79       -0.61     19.01 o 
   6 -11   2      734.47      740.76     42.90 o 
   7 -11   2     2040.25     2031.15    101.02 o 
   8 -11   2      256.38      251.34     26.21 o 
   9 -11   2      199.08      199.64     25.60 o 
  10 -11   2       73.26       56.99     21.84 o 
  11 -11   2      961.40     1008.74     45.20 o 
  12 -11   2        0.36        8.62     25.87 o 
  -9 -10   2      819.95      775.09     68.35 o 
  -8 -10   2      179.81      159.17     34.75 o 
  -7 -10   2      144.36      168.09     29.47 o 
  -6 -10   2      714.07      742.43     39.38 o 
  -5 -10   2     1772.12     1748.90     55.04 o 
  -4 -10   2      890.13      999.21     43.66 o 
  -3 -10   2      797.47      745.94     37.11 o 
  -2 -10   2     1082.30     1057.90     50.63 o 
  -1 -10   2     1989.13     2054.82     58.86 o 
   0 -10   2      905.13      956.32     36.25 o 
   1 -10   2     3199.70     3249.77     63.45 o 
   2 -10   2     1766.93     1788.81     44.72 o 
   3 -10   2      293.96      298.35     18.73 o 
   4 -10   2      936.27      849.00     32.81 o 
   5 -10   2     2800.21     2661.18     80.60 o 
   6 -10   2      776.50      754.21     96.18 o 
   7 -10   2       22.71       19.33     15.87 o 
   8 -10   2      175.20      150.91     22.35 o 
   9 -10   2     1476.73     1502.97     59.79 o 
  10 -10   2      264.46      294.67     27.81 o 
  11 -10   2      138.84       65.38     28.00 o 
  12 -10   2       18.86       -2.30     25.43 o 
 -10  -9   2       25.65        4.44     31.40 o 
  -9  -9   2      328.12      347.01     37.29 o 
  -8  -9   2      348.07      350.13     42.14 o 
  -7  -9   2       19.32       48.17     24.75 o 
  -6  -9   2      170.01      158.98     25.22 o 
  -5  -9   2     1030.25     1020.26     46.09 o 
  -4  -9   2     2279.63     2218.99     54.55 o 
  -3  -9   2      141.95      144.31     16.09 o 
  -2  -9   2     1309.71     1323.38     54.86 o 
  -1  -9   2     1755.98     1626.81     69.52 o 
   0  -9   2     3635.26     3701.63     68.71 o 
   1  -9   2     1443.49     1392.93     39.60 o 
   2  -9   2      586.51      635.64     20.25 o 
   3  -9   2      619.85      580.75     20.80 o 
   4  -9   2     2308.11     2373.26     52.18 o 
   5  -9   2     3967.84     3683.19     77.49 o 
   6  -9   2      522.05      507.38     69.93 o 
   7  -9   2       47.55       26.04     15.46 o 
   8  -9   2      706.82      721.38     34.62 o 
   9  -9   2     1888.93     1902.27     82.58 o 
  10  -9   2       28.94       30.90     17.98 o 
  11  -9   2        6.16       -8.98     17.29 o 
  12  -9   2       69.52       87.90     24.83 o 
 -10  -8   2       29.45       30.14     25.58 o 
  -9  -8   2        9.69       62.47     25.62 o 
  -8  -8   2      669.60      666.37     43.38 o 
  -7  -8   2     1720.67     1501.43     59.78 o 
  -6  -8   2      220.52      197.64     28.03 o 
  -5  -8   2       84.44       74.02     19.56 o 
  -4  -8   2     2574.92     2637.88     57.95 o 
  -3  -8   2     1986.56     1855.02     39.41 o 
  -2  -8   2      691.19      685.06     22.39 o 
  -1  -8   2      439.11      426.32     20.99 o 
   0  -8   2     7307.54     7207.41     84.38 o 
   1  -8   2     1262.64     1205.66     24.46 o 
   2  -8   2      823.45      783.04     23.08 o 
   3  -8   2      619.34      682.47     30.53 o 
   4  -8   2     4442.40     4445.88     69.84 o 
   5  -8   2        1.76        1.03     15.47 o 
   6  -8   2       25.39        9.34     13.48 o 
   7  -8   2     1001.52      947.03     36.76 o 
   8  -8   2     1739.26     1606.68     77.63 o 
   9  -8   2      318.23      309.71     25.83 o 
  10  -8   2        2.64        0.91     15.65 o 
  11  -8   2      293.47      296.10     28.23 o 
  12  -8   2      253.80      295.38     28.79 o 
  13  -8   2      126.75       65.88     34.16 o 
 -11  -7   2      345.45      401.48     46.87 o 
 -10  -7   2      334.38      326.12     39.79 o 
  -9  -7   2       28.11      -11.90     21.42 o 
  -8  -7   2       77.28       58.37     22.86 o 
  -7  -7   2     1454.95     1495.52     55.99 o 
  -6  -7   2     1962.71     1967.57     62.09 o 
  -5  -7   2       58.49       71.08     18.25 o 
  -4  -7   2      712.65      724.75     30.48 o 
  -3  -7   2     4895.56     4811.56     68.50 o 
  -2  -7   2     4475.02     4473.74     56.50 o 
  -1  -7   2     1477.43     1488.10     26.35 o 
   0  -7   2     2039.71     2068.36     31.25 o 
   1  -7   2     3085.42     3093.96     38.37 o 
   2  -7   2     5352.69     5165.41     59.87 o 
   3  -7   2     2849.30     2804.57     44.76 o 
   4  -7   2     2202.02     2195.00     38.86 o 
   5  -7   2     1460.19     1321.28     37.17 o 
   6  -7   2     1404.31     1343.66     34.26 o 
   7  -7   2     2273.95     2214.56     54.62 o 
   8  -7   2      436.80      409.19     29.33 o 
   9  -7   2       58.24       57.54     15.90 o 
  10  -7   2      117.74      142.35     26.76 o 
  11  -7   2      998.88      975.50     47.65 o 
  12  -7   2      140.58      133.59     25.07 o 
  13  -7   2        0.52      -27.34     27.34 o 
 -12  -6   2       49.82       50.38     48.07 o 
 -11  -6   2       48.05        6.55     23.26 o 
 -10  -6   2      452.06      420.20     36.54 o 
  -9  -6   2      792.45      796.26     44.51 o 
  -8  -6   2       15.60        0.29     18.58 o 
  -7  -6   2       36.64       45.40     19.79 o 
  -6  -6   2     4560.19     4435.19     87.72 o 
  -5  -6   2      560.95      547.75     28.69 o 
  -4  -6   2       43.11       62.51     14.19 o 
  -3  -6   2      156.38      147.76     12.33 o 
  -2  -6   2    12564.99    12717.81    123.98 o 
  -1  -6   2     1345.15     1433.18     23.44 o 
   0  -6   2        5.86        0.57      6.02 o 
   1  -6   2      319.32      314.34     11.41 o 
   2  -6   2    14843.54    14710.93    142.26 o 
   3  -6   2      107.05       87.94      8.08 o 
   4  -6   2       31.16       32.49      9.17 o 
   5  -6   2       17.01       24.55      9.39 o 
   6  -6   2     7191.17     7093.16     98.77 o 
   7  -6   2      361.19      362.64     22.96 o 
   8  -6   2       35.64       34.98     18.14 o 
   9  -6   2        8.68       13.48     13.48 o 
  10  -6   2     1127.30     1125.27     41.19 o 
  11  -6   2      290.76      271.30     26.78 o 
  12  -6   2       48.58       34.40     19.53 o 
  13  -6   2       15.65       -2.68     27.91 o 
 -12  -5   2       35.99       17.18     29.45 o 
 -11  -5   2        0.03       12.16     21.71 o 
 -10  -5   2        2.93       -4.06     19.80 o 
  -9  -5   2     1249.87     1201.57     73.03 o 
  -8  -5   2      242.89      207.67     26.87 o 
  -7  -5   2       12.78       20.60     16.52 o 
  -6  -5   2      459.80      430.19     25.80 o 
  -5  -5   2     3854.70     3831.33     74.87 o 
  -4  -5   2     2150.66     2055.29     51.38 o 
  -3  -5   2      605.61      606.46     20.90 o 
  -2  -5   2     7309.08     7871.33     86.83 o 
  -1  -5   2     2556.09     2342.75     39.13 o 
   0  -5   2     4275.68     4623.17     58.78 o 
   1  -5   2      794.53      820.40     18.31 o 
   2  -5   2     6249.06     6191.97     66.23 o 
   3  -5   2     2689.78     2714.60     38.01 o 
   4  -5   2      456.35      422.84     16.14 o 
   5  -5   2     1209.07     1145.82     26.99 o 
   6  -5   2     4442.29     4393.22     80.27 o 
   7  -5   2       64.33       59.38     11.46 o 
   8  -5   2      108.29       95.21     15.71 o 
   9  -5   2      609.33      579.05     29.20 o 
  10  -5   2     1016.20     1039.43     44.27 o 
  11  -5   2        1.33       14.81     17.77 o 
  12  -5   2       30.37       30.40     20.12 o 
  13  -5   2      119.38       96.75     32.84 o 
 -12  -4   2      266.70      284.24     37.22 o 
 -11  -4   2      131.81      142.26     41.08 o 
 -10  -4   2      437.55      367.76     32.37 o 
  -9  -4   2      305.41      267.96     27.93 o 
  -8  -4   2     2489.49     2380.08     65.74 o 
  -7  -4   2      405.48      334.83     31.93 o 
  -6  -4   2      880.48      935.36     45.75 o 
  -5  -4   2     1287.42     1279.98     36.25 o 
  -4  -4   2     8635.11     8468.46    102.55 o 
  -3  -4   2      760.73      834.92     22.79 o 
  -2  -4   2      994.02      908.07     20.85 o 
  -1  -4   2     1633.30     1585.66     28.40 o 
   0  -4   2    29495.19    29565.93    314.83 o 
   1  -4   2      414.06      440.75     14.80 o 
   2  -4   2      622.86      898.70     21.80 o 
   3  -4   2      187.93      159.77     10.37 o 
   4  -4   2    13840.54    14113.33    134.79 o 
   5  -4   2      305.04      280.89     14.99 o 
   6  -4   2      164.90      207.10     18.91 o 
   7  -4   2       28.90       17.52      9.51 o 
   8  -4   2     2535.51     2558.32     57.75 o 
   9  -4   2      326.03      337.95     25.89 o 
  10  -4   2        0.77       -3.85     16.17 o 
  11  -4   2        1.13       29.76     19.34 o 
  12  -4   2      363.88      397.03     56.81 o 
  13  -4   2       76.59       61.30     40.58 o 
 -13  -3   2       26.46      -12.27     28.02 o 
 -12  -3   2       73.97       55.27     30.23 o 
 -11  -3   2      280.13      273.67     30.57 o 
 -10  -3   2        2.64       -1.45     18.29 o 
  -9  -3   2       18.89        1.23     15.06 o 
  -8  -3   2      590.18      564.66     31.51 o 
  -7  -3   2     1118.22     1075.26     46.35 o 
  -6  -3   2      105.22       72.00     16.28 o 
  -5  -3   2      167.51      172.89     12.82 o 
  -4  -3   2     5316.09     5405.02     61.99 o 
  -3  -3   2     1874.53     1918.15     30.66 o 
  -2  -3   2      473.92      432.73     23.85 o 
  -1  -3   2      197.30      165.33      8.69 o 
   0  -3   2    11107.65    11002.53    143.80 o 
   1  -3   2     1535.55     1596.39     30.20 o 
   2  -3   2      316.19      250.00     16.77 o 
   3  -3   2       64.14       75.21      8.66 o 
   4  -3   2    18779.32    19200.10    176.69 o 
   5  -3   2        0.01        3.03      6.08 o 
   6  -3   2        4.93       13.74      7.83 o 
   7  -3   2      158.42      168.36     13.69 o 
   8  -3   2     3836.70     3842.56     75.78 o 
   9  -3   2       44.32       31.77     14.84 o 
  10  -3   2      376.94      362.28     29.41 o 
  11  -3   2       61.86       36.76     26.42 o 
  12  -3   2      647.93      722.27     42.55 o 
  13  -3   2        5.92        6.35     29.40 o 
 -13  -2   2       35.02       34.39     28.29 o 
 -12  -2   2      356.96      377.03     34.40 o 
 -11  -2   2      248.89      191.69     25.91 o 
 -10  -2   2     1152.50     1214.66     60.64 o 
  -9  -2   2      332.47      341.81     26.14 o 
  -8  -2   2      468.33      463.43     23.24 o 
  -7  -2   2      370.25      373.94     21.82 o 
  -6  -2   2     4742.31     4592.84     68.89 o 
  -5  -2   2      270.22      273.13     11.42 o 
  -4  -2   2     1591.55     1568.95     28.72 o 
  -3  -2   2      866.04      827.07     23.70 o 
  -2  -2   2     9143.21     9257.86     96.63 o 
  -1  -2   2      403.52      413.08     13.18 o 
   0  -2   2      256.88      218.41      9.50 o 
   1  -2   2      298.21      261.20     10.54 o 
   2  -2   2     6611.17     6879.35     84.06 o 
   3  -2   2       50.52       49.49      6.16 o 
   4  -2   2       49.46       47.20      6.07 o 
   5  -2   2        3.99        9.43      7.53 o 
   6  -2   2     2773.75     2740.85     59.04 o 
   7  -2   2       20.71       25.46      9.80 o 
   8  -2   2      619.03      587.30     27.91 o 
   9  -2   2       40.92       39.53     16.99 o 
  10  -2   2      449.58      439.14     30.64 o 
  11  -2   2       28.24       53.97     20.54 o 
  12  -2   2       16.49       16.27     20.51 o 
  13  -2   2       33.77       47.77     32.83 o 
 -13  -1   2        9.52        4.51     18.13 o 
 -12  -1   2      304.05      243.98     26.73 o 
 -11  -1   2       35.70       50.24     18.98 o 
 -10  -1   2      581.16      622.11     32.76 o 
  -9  -1   2      150.79      171.91     19.48 o 
  -8  -1   2     1105.23     1093.70     31.59 o 
  -7  -1   2      804.21      788.10     24.38 o 
  -6  -1   2     5601.27     5840.07     64.91 o 
  -5  -1   2      359.62      396.88     11.90 o 
  -4  -1   2     1850.42     1667.77     27.67 o 
  -3  -1   2      440.13      420.22     11.67 o 
  -2  -1   2    20581.75    21233.00    222.53 o 
  -1  -1   2      125.34      153.64      7.49 o 
   0  -1   2    10508.27    10730.31    135.09 o 
   1  -1   2      277.13      244.79     11.46 o 
   2  -1   2    16681.97    16872.65    204.82 o 
   3  -1   2        4.74       11.72      4.66 o 
   4  -1   2     2953.54     2953.04     38.38 o 
   5  -1   2        0.36        2.21      6.42 o 
   6  -1   2     5776.94     5655.80     80.38 o 
   7  -1   2       24.39       29.87     10.86 o 
   8  -1   2     1004.64     1010.53     43.23 o 
   9  -1   2       47.57       73.72     18.88 o 
  10  -1   2     1829.22     1818.42     58.88 o 
  11  -1   2        0.90       23.18     20.46 o 
  12  -1   2       54.88       48.36     22.30 o 
  13  -1   2       10.13      -25.92     33.60 o 
 -14   0   2       73.72       55.29     29.47 o 
 -13   0   2        0.54       -1.89     18.73 o 
 -12   0   2       87.52       80.29     19.89 o 
 -11   0   2      177.73      157.77     25.21 o 
 -10   0   2      360.93      310.28     23.52 o 
  -9   0   2       30.78        9.25     21.74 o 
  -8   0   2      569.53      591.68     20.81 o 
  -7   0   2      496.59      485.72     16.20 o 
  -6   0   2      161.22      179.38     11.19 o 
  -5   0   2       35.05       49.47     16.75 o 
  -4   0   2      897.04      968.49     37.65 o 
  -3   0   2     2786.25     2944.75     55.49 o 
  -2   0   2      574.04      640.54     13.11 o 
  -1   0   2      518.58      537.80     11.03 o 
   0   0   2     4111.07     4406.49     58.89 o 
   1   0   2     2637.34     2735.52     38.63 o 
   2   0   2      507.46      578.79     13.54 o 
   3   0   2      769.79      734.86     18.21 o 
   4   0   2       29.88       39.79      7.18 o 
   5   0   2      421.40      393.44     23.52 o 
   6   0   2      578.04      585.47     30.05 o 
   7   0   2      393.03      395.47     22.64 o 
   8   0   2       16.64       11.81     15.69 o 
   9   0   2       59.71       84.05     20.62 o 
  10   0   2      171.99      211.50     26.29 o 
  11   0   2      147.26      162.61     28.10 o 
  12   0   2       22.84        1.52     21.05 o 
 -14   1   2       97.54       98.04     31.93 o 
 -13   1   2        7.29       17.55     17.31 o 
 -12   1   2      626.74      666.17     32.32 o 
 -11   1   2        2.09        5.84     14.31 o 
 -10   1   2      934.51      978.60     34.42 o 
  -9   1   2       74.23       64.37     10.24 o 
  -8   1   2     1772.40     1821.36     39.23 o 
  -7   1   2        1.15        1.55      4.70 o 
  -6   1   2     3864.19     3887.43     63.24 o 
  -5   1   2       10.03       10.53     11.05 o 
  -4   1   2    10478.48    10839.45    211.98 o 
  -3   1   2       18.58       22.44      7.51 o 
  -2   1   2     8686.25     9028.76    124.82 o 
  -1   1   2      148.21      188.01      9.07 o 
   0   1   2    13466.77    13715.50    148.85 o 
   1   1   2       82.83      104.64      7.56 o 
   2   1   2     2942.99     2731.06     42.13 o 
   3   1   2      109.80       92.93      8.67 o 
   4   1   2     6182.82     6474.23     77.93 o 
   5   1   2      326.02      344.70     25.89 o 
   6   1   2     1951.67     1897.96     59.02 o 
   7   1   2      315.25      323.64     32.46 o 
   8   1   2      831.19      832.30     60.42 o 
   9   1   2       48.13       45.44     20.15 o 
  10   1   2      280.04      266.20     30.02 o 
  11   1   2       95.81       59.31     37.25 o 
  12   1   2      110.90       65.81     24.54 o 
 -14   2   2        7.15      -22.54     22.54 o 
 -13   2   2      102.44      123.35     41.74 o 
 -12   2   2        0.53       -5.59     15.11 o 
 -11   2   2      282.73      301.49     21.01 o 
 -10   2   2       65.60       78.74     13.26 o 
  -9   2   2      534.96      571.50     25.90 o 
  -8   2   2      311.69      331.22     13.78 o 
  -7   2   2     1640.05     1704.83     43.19 o 
  -6   2   2      158.35      173.90     13.37 o 
  -5   2   2     1151.88     1121.53     24.82 o 
  -4   2   2      112.28       76.11      7.98 o 
  -3   2   2     6425.79     6607.62     85.39 o 
  -2   2   2      698.87      697.02     18.71 o 
  -1   2   2     2971.06     2977.53     43.88 o 
   0   2   2     2998.48     3166.59     48.73 o 
   1   2   2     4832.73     4874.88     71.75 o 
   2   2   2     1677.14     1660.70     30.26 o 
   3   2   2      544.12      459.83     19.25 o 
   4   2   2     1744.28     1773.79     32.08 o 
   5   2   2     1367.51     1349.91     38.58 o 
   6   2   2      405.26      377.49     47.83 o 
   7   2   2      551.35      535.19     52.86 o 
   8   2   2      408.23      367.29     30.57 o 
   9   2   2      166.69      179.53     26.19 o 
  10   2   2      393.09      386.30     55.01 o 
  11   2   2       18.15       23.28     22.62 o 
  12   2   2       57.18       59.14     31.16 o 
 -14   3   2      135.94      141.66     29.72 o 
 -13   3   2       30.88       42.63     16.24 o 
 -12   3   2      162.93      190.98     19.28 o 
 -11   3   2      132.88      138.56     15.85 o 
 -10   3   2      762.94      804.01     38.60 o 
  -9   3   2       17.34       10.65      8.59 o 
  -8   3   2      751.74      733.33     18.84 o 
  -7   3   2      755.72      767.73     16.96 o 
  -6   3   2     4039.70     4259.66     51.24 o 
  -5   3   2      165.25      189.95      9.46 o 
  -4   3   2     1129.35     1154.41     21.73 o 
  -3   3   2     5496.91     5775.91     76.40 o 
  -2   3   2     1990.50     2012.58     31.02 o 
  -1   3   2       16.31       22.12      5.81 o 
   0   3   2     4174.57     4334.41     62.58 o 
   1   3   2     6131.85     6074.35     81.82 o 
   2   3   2     1275.82     1237.91     23.69 o 
   3   3   2     1138.86     1157.27     23.25 o 
   4   3   2     1110.82     1104.81     30.79 o 
   5   3   2     2977.00     2799.79     61.43 o 
   6   3   2      238.21      227.84     25.56 o 
   7   3   2      319.17      301.56     28.02 o 
   8   3   2       77.82       85.36     23.57 o 
   9   3   2      453.87      448.62     36.05 o 
  10   3   2       16.61       19.00     21.92 o 
  11   3   2      267.92      316.02     35.44 o 
  12   3   2       63.29       30.70     31.99 o 
 -14   4   2        7.09        2.00     21.29 o 
 -13   4   2      432.64      471.29     39.33 o 
 -12   4   2       57.73       61.78     15.36 o 
 -11   4   2       48.45       43.05     12.84 o 
 -10   4   2      381.98      407.28     24.61 o 
  -9   4   2     2191.57     2243.41     56.02 o 
  -8   4   2       60.83       56.29      8.63 o 
  -7   4   2      287.31      284.47     14.78 o 
  -6   4   2      857.73      846.74     14.90 o 
  -5   4   2     5216.72     5168.09     54.31 o 
  -4   4   2      571.09      502.47     13.74 o 
  -3   4   2      543.88      592.92     13.81 o 
  -2   4   2     4209.86     4405.54     90.96 o 
  -1   4   2     6169.92     5876.18     88.24 o 
   0   4   2     1290.53     1204.55     28.01 o 
   1   4   2      130.60      174.57     13.06 o 
   2   4   2      647.15      598.12     15.53 o 
   3   4   2     3709.42     3785.26     53.14 o 
   4   4   2     1732.25     1693.39     40.57 o 
   5   4   2        0.67        4.51     13.41 o 
   6   4   2      119.76       85.92     18.30 o 
   7   4   2      297.57      261.30     28.70 o 
   8   4   2      513.63      521.83     37.82 o 
   9   4   2       39.06        8.21     23.83 o 
  10   4   2       79.57       66.59     30.66 o 
  11   4   2       10.91       24.25     25.40 o 
 -14   5   2       33.81       32.46     22.54 o 
 -13   5   2      123.43      145.50     18.37 o 
 -12   5   2      189.71      211.23     18.93 o 
 -11   5   2       52.15       44.14     13.18 o 
 -10   5   2      145.26      156.73     14.94 o 
  -9   5   2     3028.52     3073.58     71.01 o 
  -8   5   2      339.03      340.92     17.75 o 
  -7   5   2       65.02       48.07      8.90 o 
  -6   5   2       17.81       21.66      6.25 o 
  -5   5   2     9009.66     9070.72     97.70 o 
  -4   5   2      476.77      460.44     13.23 o 
  -3   5   2      515.76      477.79     13.22 o 
  -2   5   2      232.70      241.48     10.43 o 
  -1   5   2    13663.55    12877.24    132.87 o 
   0   5   2      162.05      199.52     12.75 o 
   1   5   2     1779.86     1789.19     43.34 o 
   2   5   2       11.42       12.89      6.41 o 
   3   5   2     8038.55     7915.67     90.97 o 
   4   5   2        8.89        6.70     12.19 o 
   5   5   2      298.31      288.29     24.91 o 
   6   5   2      130.54      114.22     23.95 o 
   7   5   2     2570.71     2539.89     74.25 o 
   8   5   2      132.65      145.97     27.08 o 
   9   5   2      256.33      240.06     32.31 o 
  10   5   2       82.03       43.79     25.24 o 
  11   5   2      393.54      387.24     68.57 o 
 -14   6   2        4.45        6.99     22.41 o 
 -13   6   2      157.74      190.25     20.32 o 
 -12   6   2      467.14      505.03     25.97 o 
 -11   6   2      150.03      181.64     21.65 o 
 -10   6   2      118.66      120.78     14.80 o 
  -9   6   2       33.19       44.61     19.82 o 
  -8   6   2      284.82      282.33     17.69 o 
  -7   6   2     3335.79     3243.74     74.13 o 
  -6   6   2      182.21      163.42     12.53 o 
  -5   6   2     1677.45     1670.14     30.26 o 
  -4   6   2      913.76      934.54     21.55 o 
  -3   6   2     4277.47     4245.58     52.52 o 
  -2   6   2       25.19       34.00      6.99 o 
  -1   6   2     1945.19     2014.58     27.31 o 
   0   6   2      147.50      121.61     11.73 o 
   1   6   2     2116.44     2108.33     33.01 o 
   2   6   2      436.29      412.90     18.17 o 
   3   6   2     1231.78     1158.19     30.01 o 
   4   6   2       10.13        2.94     12.85 o 
   5   6   2       70.52       77.92     17.68 o 
   6   6   2      177.14      143.64     25.96 o 
   7   6   2      684.48      641.11     74.51 o 
   8   6   2        3.08        8.13     22.77 o 
   9   6   2       29.75       18.09     24.64 o 
  10   6   2      106.23       90.47     34.77 o 
 -14   7   2       80.12      104.07     28.28 o 
 -13   7   2      203.01      200.24     20.96 o 
 -12   7   2       60.94       74.27     24.64 o 
 -11   7   2      927.03      978.15     52.62 o 
 -10   7   2      265.12      248.43     40.39 o 
  -9   7   2     1135.65     1140.71     66.29 o 
  -8   7   2      777.18      801.97     33.85 o 
  -7   7   2     3153.22     3141.26     61.09 o 
  -6   7   2      265.82      268.04     16.69 o 
  -5   7   2      467.10      448.65     17.83 o 
  -4   7   2        7.25       18.28      8.62 o 
  -3   7   2    19334.83    18561.77    177.07 o 
  -2   7   2        6.21       10.57      7.51 o 
  -1   7   2       26.42       27.48      7.52 o 
   0   7   2       39.94       28.92      7.88 o 
   1   7   2    10697.65    10559.25    110.37 o 
   2   7   2       12.89        0.32      9.24 o 
   3   7   2      147.12      137.58     15.52 o 
   4   7   2       82.82       61.68     18.97 o 
   5   7   2     3859.19     3997.89     85.03 o 
   6   7   2       64.11       64.10     21.16 o 
   7   7   2      139.78      127.15     27.34 o 
   8   7   2       76.29       46.91     25.54 o 
   9   7   2      572.22      555.54     42.79 o 
  10   7   2       18.38       49.59     31.27 o 
 -14   8   2       93.62       68.63     27.32 o 
 -13   8   2       13.85        9.03     15.58 o 
 -12   8   2      301.83      293.94     22.95 o 
 -11   8   2       20.78       -2.27     15.09 o 
 -10   8   2      196.96      167.50     24.26 o 
  -9   8   2      142.61      122.91     21.51 o 
  -8   8   2      485.96      458.68     49.78 o 
  -7   8   2      743.61      748.59     30.37 o 
  -6   8   2      485.10      524.27     24.67 o 
  -5   8   2       15.05        3.48     11.66 o 
  -4   8   2      746.44      726.31     24.39 o 
  -3   8   2     2149.50     2069.79     40.24 o 
  -2   8   2       17.25       18.72      8.43 o 
  -1   8   2     1074.67     1118.53     23.87 o 
   0   8   2       31.58       27.91     12.84 o 
   1   8   2     7974.72     7958.18    128.04 o 
   2   8   2       46.03       46.34     13.96 o 
   3   8   2      151.73      161.16     17.31 o 
   4   8   2        0.87       -6.21     17.41 o 
   5   8   2     2243.66     2228.86     61.72 o 
   6   8   2      111.81      111.06     35.42 o 
   7   8   2        1.38        5.68     20.56 o 
   8   8   2       21.75       63.53     25.48 o 
   9   8   2      555.62      626.71     53.77 o 
 -13   9   2      379.58      353.87     26.11 o 
 -12   9   2      212.57      185.14     21.50 o 
 -11   9   2      182.63      205.02     32.23 o 
 -10   9   2      408.37      429.59     38.83 o 
  -9   9   2     1397.12     1347.08     53.36 o 
  -8   9   2      693.08      696.43     39.87 o 
  -7   9   2      310.79      282.91     28.71 o 
  -6   9   2      342.17      334.76     25.71 o 
  -5   9   2     5405.25     5369.94     92.70 o 
  -4   9   2     1046.67      983.22     31.79 o 
  -3   9   2      214.21      174.34     14.65 o 
  -2   9   2       70.52       57.62     13.92 o 
  -1   9   2     3288.68     3317.37     64.31 o 
   0   9   2      106.56      110.30     18.56 o 
   1   9   2        6.36        9.73     16.49 o 
   2   9   2      253.03      291.23     63.97 o 
   3   9   2     4633.80     4611.47     99.40 o 
   4   9   2       47.58       69.57     34.24 o 
   5   9   2      256.28      253.88     28.09 o 
   6   9   2      159.01      145.43     26.23 o 
   7   9   2      776.16      681.56     40.19 o 
   8   9   2        0.00        7.97     22.46 o 
 -13  10   2       32.02       28.06     24.39 o 
 -12  10   2      125.89      125.95     25.02 o 
 -11  10   2       18.28       37.84     18.63 o 
 -10  10   2      944.08      955.55     48.92 o 
  -9  10   2     1004.32      872.42     52.64 o 
  -8  10   2      191.32      165.10     36.29 o 
  -7  10   2       10.48       23.35     18.64 o 
  -6  10   2     1540.47     1529.80     55.58 o 
  -5  10   2     2302.56     2235.28     71.53 o 
  -4  10   2       51.33       47.72     19.44 o 
  -3  10   2        0.49       11.23     11.73 o 
  -2  10   2     1192.72     1208.01     42.24 o 
  -1  10   2     4592.85     4872.36     92.47 o 
   0  10   2       18.49       13.47     18.21 o 
   1  10   2      122.37      115.33     22.10 o 
   2  10   2       40.93       53.13     25.34 o 
   3  10   2     2115.95     2205.32     93.39 o 
   4  10   2      186.08      176.30     34.36 o 
   5  10   2        7.33      -29.78     32.82 o 
   6  10   2        4.21       15.73     36.16 o 
   7  10   2     1383.90     1303.05    110.38 o 
   8  10   2       12.23      -39.48     88.21 o 
 -13  11   2       59.37       39.56     27.57 o 
 -12  11   2       91.14       86.82     20.82 o 
 -11  11   2      193.30      132.94     28.25 o 
 -10  11   2      908.34      833.99     47.67 o 
  -9  11   2       53.60       52.02     29.90 o 
  -8  11   2      190.19      147.18     26.67 o 
  -7  11   2     1072.72      967.64     47.98 o 
  -6  11   2     2136.22     1979.83     64.98 o 
  -5  11   2      185.79      193.45     21.97 o 
  -4  11   2       34.22       29.11     15.81 o 
  -3  11   2     1507.49     1525.53     37.14 o 
  -2  11   2     1426.70     1421.48     46.89 o 
  -1  11   2      254.05      272.22     26.32 o 
   0  11   2      111.41      133.31     22.49 o 
   1  11   2     1130.68     1217.17     50.05 o 
   2  11   2      930.97      929.17     93.86 o 
   3  11   2      225.09      179.66     40.40 o 
   4  11   2      225.24      206.75     43.70 o 
   5  11   2      174.79      150.36     62.27 o 
   6  11   2       29.01       46.66     41.14 o 
   7  11   2      141.39      119.76     46.41 o 
 -12  12   2      531.04      554.92     43.07 o 
 -11  12   2      168.49      202.19     32.18 o 
 -10  12   2      147.75      192.66     30.60 o 
  -9  12   2       45.24       73.36     24.42 o 
  -8  12   2      955.89      926.48     52.57 o 
  -7  12   2      869.80      850.12     67.73 o 
  -6  12   2      291.58      240.47     30.77 o 
  -5  12   2       47.51       40.92     20.48 o 
  -4  12   2     1009.32      986.34     38.57 o 
  -3  12   2     2497.28     2576.06    117.24 o 
  -2  12   2      452.24      445.52     55.74 o 
  -1  12   2       24.00       24.90     23.52 o 
   0  12   2      207.12      213.14     27.29 o 
   1  12   2     1844.93     1874.44     81.53 o 
   2  12   2       29.37        2.77     25.13 o 
   3  12   2        3.97      -20.42     32.74 o 
   4  12   2        1.14      -39.27     39.27 o 
   5  12   2      613.94      587.39     88.59 o 
   6  12   2       30.64        0.44     56.44 o 
 -12  13   2      862.41      953.35     58.99 o 
 -11  13   2        1.29       10.04     23.28 o 
 -10  13   2       57.64       65.66     25.58 o 
  -9  13   2       13.35       -8.56     21.52 o 
  -8  13   2     1614.86     1504.30     62.37 o 
  -7  13   2      113.50       63.07     25.28 o 
  -6  13   2        4.09       -7.20     20.11 o 
  -5  13   2      197.99      208.01     26.45 o 
  -4  13   2     2007.80     2044.99    102.10 o 
  -3  13   2      310.30      313.15     42.26 o 
  -2  13   2       60.79       63.74     26.46 o 
  -1  13   2      231.95      253.79     41.10 o 
   0  13   2     1515.09     1685.61     63.30 o 
   1  13   2      601.93      557.38     41.38 o 
   2  13   2       42.50       65.96     29.91 o 
   3  13   2      189.84      209.70     43.66 o 
   4  13   2      321.21      346.30     50.60 o 
   5  13   2      271.88      263.99     46.95 o 
 -11  14   2        1.41       -2.35     25.06 o 
 -10  14   2      595.10      613.92     69.86 o 
  -9  14   2      292.14      251.13     34.71 o 
  -8  14   2      718.89      776.16     48.78 o 
  -7  14   2        2.85       18.10     20.75 o 
  -6  14   2      273.44      260.78     28.88 o 
  -5  14   2      371.69      347.50     49.41 o 
  -4  14   2      721.68      751.92     50.59 o 
  -3  14   2       31.33       25.76     32.33 o 
  -2  14   2       75.81       63.13     26.13 o 
  -1  14   2      511.58      563.68     41.32 o 
   0  14   2      394.55      339.83     45.45 o 
   1  14   2       40.59       19.55     42.42 o 
   2  14   2        8.44       46.66     37.12 o 
   3  14   2      310.71      379.97     49.01 o 
 -10  15   2      743.12      818.20     58.77 o 
  -9  15   2       22.12       29.07     26.21 o 
  -8  15   2       98.50       85.63     28.49 o 
  -7  15   2       62.91       64.77     24.07 o 
  -6  15   2     1947.85     2129.07    100.70 o 
  -5  15   2      239.19      212.39     45.37 o 
  -4  15   2        6.54        3.67     32.79 o 
  -3  15   2       53.33       67.72     34.16 o 
  -2  15   2      862.35      914.98     64.02 o 
  -1  15   2      211.17      260.07     52.38 o 
   0  15   2        2.38        2.69     32.54 o 
   1  15   2       55.33       31.92     31.83 o 
   2  15   2      306.02      207.71     64.62 o 
  -8  16   2        5.34      -29.49     29.49 o 
  -7  16   2        0.98       17.49     40.00 o 
  -6  16   2      820.60      799.10     67.24 o 
  -5  16   2       40.31       50.20     37.80 o 
  -4  16   2      120.37      103.51     38.23 o 
  -3  16   2      115.21      162.22     53.57 o 
  -2  16   2     1053.38     1229.57    161.91 o 
  -1  16   2      111.69      149.08     53.32 o 
   0  16   2       13.18       40.27     32.18 o 
   1 -17   3       81.94       63.49     51.38 o 
   2 -17   3       84.65       94.83     57.87 o 
   3 -17   3      855.22      853.72     61.00 o 
   4 -17   3      170.23      197.03     42.93 o 
  -2 -16   3       44.46       -2.93     57.37 o 
  -1 -16   3       62.81        8.24     54.88 o 
   0 -16   3      696.39      747.86     66.30 o 
   1 -16   3      358.08      409.07     47.36 o 
   2 -16   3        0.31       18.42     33.35 o 
   3 -16   3      200.58      162.50     41.21 o 
   4 -16   3      675.57      785.18     59.66 o 
   5 -16   3      459.83      504.41     47.94 o 
   6 -16   3        2.85        9.44     30.70 o 
   7 -16   3      352.89      352.32     46.79 o 
  -4 -15   3      101.29       98.36     43.21 o 
  -3 -15   3      466.67      553.24     57.47 o 
  -2 -15   3      289.93      268.18     49.94 o 
  -1 -15   3        2.47      -18.13     34.52 o 
   0 -15   3      399.09      437.53     73.11 o 
   1 -15   3     1484.72     1677.83     64.90 o 
   2 -15   3      291.73      292.01     43.72 o 
   3 -15   3        4.43       26.50     28.44 o 
   4 -15   3      168.18      187.14     42.31 o 
   5 -15   3     1292.20     1441.49     61.36 o 
   6 -15   3       44.70       47.41     42.91 o 
   7 -15   3        0.73       -7.24     25.41 o 
   8 -15   3      151.97      158.47     25.93 o 
   9 -15   3      670.61      707.40    105.26 o 
  -5 -14   3       15.47       71.83     45.18 o 
  -4 -14   3       88.70       30.91     70.64 o 
  -3 -14   3        9.63       12.69     39.70 o 
  -2 -14   3      592.37      610.22     58.30 o 
  -1 -14   3        4.94       -3.60     28.13 o 
   0 -14   3       29.76       12.49     54.75 o 
   1 -14   3      431.64      422.89     42.14 o 
   2 -14   3      831.43      849.24     80.85 o 
   3 -14   3      182.08      143.87     47.70 o 
   4 -14   3      147.32       95.50     28.70 o 
   5 -14   3      727.87      661.76     52.11 o 
   6 -14   3      311.21      320.93     37.13 o 
   7 -14   3       54.67       18.72     19.46 o 
   8 -14   3        1.81        6.96     20.71 o 
   9 -14   3      478.88      467.49     35.94 o 
  10 -14   3       73.99       59.68     30.72 o 
  -6 -13   3      320.69      357.48     74.98 o 
  -5 -13   3      297.67      297.81    124.24 o 
  -4 -13   3      424.91      344.85     52.76 o 
  -3 -13   3      360.25      350.86     52.26 o 
  -2 -13   3      698.51      740.53     46.16 o 
  -1 -13   3     1161.72     1241.66     59.03 o 
   0 -13   3      290.41      348.91     50.47 o 
   1 -13   3      481.84      532.25     61.71 o 
   2 -13   3      298.12      323.31     31.47 o 
   3 -13   3     1377.31     1264.92     53.51 o 
   4 -13   3       94.72       62.83     25.36 o 
   5 -13   3       25.80        8.95     21.99 o 
   6 -13   3      433.67      472.31     31.00 o 
   7 -13   3     1022.91     1041.16     44.04 o 
   8 -13   3       71.94       37.08     21.40 o 
   9 -13   3        0.01       -8.28     19.72 o 
  10 -13   3       56.01       35.42     26.81 o 
  -7 -12   3      119.01      142.92     44.74 o 
  -6 -12   3      110.08      100.89     43.89 o 
  -5 -12   3       33.37       60.51     40.02 o 
  -4 -12   3      469.92      536.15     90.02 o 
  -3 -12   3      536.70      474.97     54.78 o 
  -2 -12   3      619.93      632.17     81.37 o 
  -1 -12   3      493.42      488.43     40.79 o 
   0 -12   3      854.36      918.41     42.75 o 
   1 -12   3      270.57      240.79     24.87 o 
   2 -12   3      669.36      651.94     48.45 o 
   3 -12   3     1205.93     1247.95     44.27 o 
   4 -12   3      174.39      172.32     29.03 o 
   5 -12   3      359.22      363.50     30.32 o 
   6 -12   3       80.10       38.48     18.27 o 
   7 -12   3     1128.43     1182.86     65.12 o 
   8 -12   3       78.57       47.51     20.42 o 
   9 -12   3       87.56       64.36     21.68 o 
  10 -12   3      107.68       99.17     24.53 o 
  11 -12   3      432.25      443.00     42.45 o 
  -8 -11   3        3.22      -13.60     23.05 o 
  -7 -11   3       52.97       22.01     22.58 o 
  -6 -11   3       56.62       30.22     24.51 o 
  -5 -11   3      698.59      678.49     80.85 o 
  -4 -11   3       74.69       78.71     31.31 o 
  -3 -11   3      406.70      239.41     37.29 o 
  -2 -11   3      568.78      518.47     36.15 o 
  -1 -11   3     1092.04     1058.18     42.78 o 
   0 -11   3      408.95      417.01     28.22 o 
   1 -11   3      225.03      246.22     25.36 o 
   2 -11   3     1018.29     1033.19     40.08 o 
   3 -11   3      239.74      222.05     21.50 o 
   4 -11   3      417.37      430.23     37.50 o 
   5 -11   3      377.19      366.64     30.50 o 
   6 -11   3      456.60      445.96     31.67 o 
   7 -11   3       15.70        7.54     17.59 o 
   8 -11   3        1.36       23.33     18.43 o 
   9 -11   3       77.14       87.24     22.58 o 
  10 -11   3       69.90       51.78     21.11 o 
  11 -11   3        7.83      -19.80     19.80 o 
  -9 -10   3      479.52      501.79     42.08 o 
  -8 -10   3        0.55        4.12     23.40 o 
  -7 -10   3       30.80       17.27     22.95 o 
  -6 -10   3       12.42       27.26     20.09 o 
  -5 -10   3     1933.71     1968.96     57.77 o 
  -4 -10   3       71.97       32.01     18.75 o 
  -3 -10   3      490.78      429.44     29.94 o 
  -2 -10   3        7.21       10.70     19.94 o 
  -1 -10   3     2113.45     2240.51     61.32 o 
   0 -10   3      529.83      489.53     26.49 o 
   1 -10   3     1496.57     1394.91     39.82 o 
   2 -10   3      244.73      228.67     20.87 o 
   3 -10   3     3203.97     3183.09     84.74 o 
   4 -10   3      484.86      538.95     27.45 o 
   5 -10   3     1027.38      976.94     39.37 o 
   6 -10   3      286.91      279.73     45.69 o 
   7 -10   3     1005.00      950.49     40.39 o 
   8 -10   3      253.61      257.70     25.44 o 
   9 -10   3      591.39      540.16     34.41 o 
  10 -10   3       43.64       25.58     19.26 o 
  11 -10   3      241.06      231.08     37.88 o 
  12 -10   3        4.33       22.24     27.17 o 
 -10  -9   3      156.85      161.72     43.71 o 
  -9  -9   3        1.73      -23.96     24.20 o 
  -8  -9   3        1.57      -10.60     32.79 o 
  -7  -9   3      475.85      497.65     69.09 o 
  -6  -9   3      648.87      632.97     35.79 o 
  -5  -9   3       59.05       43.60     19.19 o 
  -4  -9   3      101.49       79.47     17.70 o 
  -3  -9   3     1265.59     1251.78     50.56 o 
  -2  -9   3      813.18      825.86     31.50 o 
  -1  -9   3      454.16      439.55     30.76 o 
   0  -9   3      690.35      642.93     47.26 o 
   1  -9   3      223.82      248.13     22.55 o 
   2  -9   3      250.24      258.42     14.46 o 
   3  -9   3       95.25      130.21     12.89 o 
   4  -9   3     1670.90     1481.66     40.60 o 
   5  -9   3       22.12       50.63     14.37 o 
   6  -9   3       93.29      130.07     19.60 o 
   7  -9   3      421.24      432.00     28.51 o 
   8  -9   3      646.69      663.72     59.33 o 
   9  -9   3        2.08       12.70     17.56 o 
  10  -9   3        2.78       24.65     18.94 o 
  11  -9   3      100.39      120.79     25.38 o 
  12  -9   3      204.55      199.11     40.99 o 
 -11  -8   3      236.63      212.11     41.49 o 
 -10  -8   3       79.24       60.70     26.88 o 
  -9  -8   3      140.46      124.79     37.96 o 
  -8  -8   3      238.18      301.54     33.58 o 
  -7  -8   3     1271.97     1197.49     52.56 o 
  -6  -8   3      290.11      264.12     39.71 o 
  -5  -8   3      471.25      423.15     30.79 o 
  -4  -8   3      603.01      585.07     28.51 o 
  -3  -8   3     4108.95     3900.83     60.61 o 
  -2  -8   3      835.18      844.90     22.55 o 
  -1  -8   3      191.70      189.94     15.02 o 
   0  -8   3      231.22      207.16     13.75 o 
   1  -8   3     8012.02     7521.53     85.20 o 
   2  -8   3      617.18      595.24     19.62 o 
   3  -8   3      210.90      220.34     13.83 o 
   4  -8   3      130.78      130.03     15.05 o 
   5  -8   3     2432.12     2535.45     53.16 o 
   6  -8   3        5.92        6.18     11.40 o 
   7  -8   3      270.86      210.96     21.92 o 
   8  -8   3      410.91      359.91     46.32 o 
   9  -8   3      864.34      870.88     51.55 o 
  10  -8   3       27.43        0.56     17.20 o 
  11  -8   3        8.10       31.18     19.50 o 
  12  -8   3      140.13      177.68     26.95 o 
 -11  -7   3       23.10       10.93     28.52 o 
 -10  -7   3        1.61      -19.22     21.19 o 
  -9  -7   3        0.05       26.23     28.74 o 
  -8  -7   3     2073.22     2057.24     67.11 o 
  -7  -7   3      117.63      120.07     24.53 o 
  -6  -7   3        2.93        8.23     17.85 o 
  -5  -7   3       67.27       60.56     17.53 o 
  -4  -7   3     5537.47     5412.06     95.96 o 
  -3  -7   3     1047.79      990.49     26.38 o 
  -2  -7   3       10.43        5.71      8.71 o 
  -1  -7   3       39.42       42.69      8.19 o 
   0  -7   3     8417.55     8254.30     77.68 o 
   1  -7   3     3681.85     3649.28     43.52 o 
   2  -7   3       38.33       35.01      7.68 o 
   3  -7   3      485.26      449.39     16.24 o 
   4  -7   3     4493.79     4387.10     76.82 o 
   5  -7   3     3843.63     3566.64     61.46 o 
   6  -7   3      229.45      206.42     17.14 o 
   7  -7   3        6.36        6.70     13.08 o 
   8  -7   3      291.32      264.24     23.83 o 
   9  -7   3      743.40      700.32     32.92 o 
  10  -7   3      428.49      468.60     31.66 o 
  11  -7   3        3.41       -0.82     17.05 o 
  12  -7   3       12.43       36.31     20.99 o 
 -12  -6   3      106.11       87.86     42.74 o 
 -11  -6   3      232.33      233.07     31.46 o 
 -10  -6   3       41.26       -9.05     20.39 o 
  -9  -6   3       50.47       51.12     21.78 o 
  -8  -6   3      953.05      834.24     64.38 o 
  -7  -6   3      884.21      932.79     42.92 o 
  -6  -6   3      503.78      502.04     28.89 o 
  -5  -6   3      916.80      900.71     36.29 o 
  -4  -6   3     7372.55     7326.30    108.81 o 
  -3  -6   3       99.12       52.08     11.46 o 
  -2  -6   3     1163.17     1183.29     22.52 o 
  -1  -6   3     4339.91     4391.26     50.04 o 
   0  -6   3    12249.49    12054.40    126.93 o 
   1  -6   3       15.96       13.63      6.13 o 
   2  -6   3       88.54       78.71      8.64 o 
   3  -6   3     3769.94     3747.27     49.46 o 
   4  -6   3     7813.92     7846.19     88.31 o 
   5  -6   3      614.76      580.90     22.66 o 
   6  -6   3       21.54       20.22     11.16 o 
   7  -6   3     2345.24     2286.15     52.81 o 
   8  -6   3     2535.04     2487.30     57.02 o 
   9  -6   3      318.34      339.90     32.12 o 
  10  -6   3      299.45      325.22     58.46 o 
  11  -6   3      299.01      336.88     41.23 o 
  12  -6   3      106.27      113.64     23.89 o 
  13  -6   3       45.26       35.40     39.77 o 
 -12  -5   3       35.27       28.99     30.04 o 
 -11  -5   3       97.78       70.45     23.29 o 
 -10  -5   3     1364.72     1335.05     64.14 o 
  -9  -5   3        0.81        1.54     18.14 o 
  -8  -5   3        5.15        7.14     16.73 o 
  -7  -5   3      559.63      537.13     32.33 o 
  -6  -5   3     5097.62     5028.41     91.84 o 
  -5  -5   3        1.37       -7.84     11.20 o 
  -4  -5   3      144.42      158.72     15.85 o 
  -3  -5   3      851.11      885.99     22.05 o 
  -2  -5   3    18395.63    18197.16    163.04 o 
  -1  -5   3     2015.70     2020.28     29.24 o 
   0  -5   3     4191.62     4504.78     57.48 o 
   1  -5   3      231.26      272.01     10.99 o 
   2  -5   3    17661.59    17630.80    150.69 o 
   3  -5   3     4649.42     4624.04     56.77 o 
   4  -5   3     1285.77     1218.51     29.29 o 
   5  -5   3      280.44      342.37     17.57 o 
   6  -5   3     3076.29     2995.42     64.89 o 
   7  -5   3     2561.54     2481.51     49.24 o 
   8  -5   3      341.49      275.84     21.65 o 
   9  -5   3      351.24      367.52     26.68 o 
  10  -5   3      494.86      483.74     36.33 o 
  11  -5   3      754.14      819.88     49.75 o 
  12  -5   3       46.55       54.10     23.59 o 
  13  -5   3       63.03       50.70     36.01 o 
 -13  -4   3      278.98      266.50     41.06 o 
 -12  -4   3       15.08       27.48     21.97 o 
 -11  -4   3      144.24      131.02     25.54 o 
 -10  -4   3     1067.15      988.90     44.92 o 
  -9  -4   3      604.61      610.22     35.06 o 
  -8  -4   3        2.52        2.29     15.70 o 
  -7  -4   3       77.48       76.79     15.39 o 
  -6  -4   3     9479.64     9267.96    142.39 o 
  -5  -4   3      686.71      716.61     25.93 o 
  -4  -4   3        3.81       11.00     10.95 o 
  -3  -4   3       64.13       62.34      7.73 o 
  -2  -4   3    23688.19    22755.64    215.69 o 
  -1  -4   3      349.85      418.00     13.07 o 
   0  -4   3       70.77       62.90      7.12 o 
   1  -4   3      226.05      232.90     11.13 o 
   2  -4   3    40379.29    40279.50    391.01 o 
   3  -4   3     1016.61     1009.47     27.77 o 
   4  -4   3      888.76     1018.09     29.82 o 
   5  -4   3     1627.69     1697.54     36.73 o 
   6  -4   3    14420.73    13973.67    162.68 o 
   7  -4   3     1175.19     1146.23     32.02 o 
   8  -4   3       62.37       75.15     22.61 o 
   9  -4   3      805.68      767.77     36.07 o 
  10  -4   3     2124.92     2152.50     63.74 o 
  11  -4   3      524.45      546.50     37.99 o 
  12  -4   3       30.45       19.32     22.15 o 
  13  -4   3      209.34      113.14     39.27 o 
 -13  -3   3      268.99      332.59     40.80 o 
 -12  -3   3      421.17      412.89     33.69 o 
 -11  -3   3      487.98      410.32     32.10 o 
 -10  -3   3        1.57       22.21     18.60 o 
  -9  -3   3     1278.91     1295.74     47.98 o 
  -8  -3   3     1896.70     1907.18     53.50 o 
  -7  -3   3     1067.86     1067.91     33.82 o 
  -6  -3   3      610.83      574.85     37.56 o 
  -5  -3   3     1455.36     1429.33     30.37 o 
  -4  -3   3    10113.81    10291.61    106.09 o 
  -3  -3   3      452.76      464.36     14.39 o 
  -2  -3   3     8463.31     8522.81     98.73 o 
  -1  -3   3      448.21      447.45     14.35 o 
   0  -3   3    12207.36    12019.54    144.38 o 
   1  -3   3        0.19       -5.14      5.14 o 
   2  -3   3     8950.57     8851.25    109.84 o 
   3  -3   3       95.49       91.92      8.45 o 
   4  -3   3     6509.62     6445.83     72.44 o 
   5  -3   3      701.47      698.95     28.48 o 
   6  -3   3     8378.82     8300.11    110.94 o 
   7  -3   3      839.25      872.16     32.14 o 
   8  -3   3     1811.27     1799.65     46.71 o 
   9  -3   3      646.99      595.72     31.38 o 
  10  -3   3     1492.79     1463.26     56.98 o 
  11  -3   3      484.30      470.98     52.97 o 
  12  -3   3       19.63       47.96     22.94 o 
  13  -3   3      261.33      311.06     63.84 o 
 -13  -2   3      344.26      367.99     30.84 o 
 -12  -2   3      620.58      719.06     78.35 o 
 -11  -2   3      703.90      687.30     36.41 o 
 -10  -2   3      226.33      255.97     25.92 o 
  -9  -2   3     1623.74     1690.59     49.64 o 
  -8  -2   3     6197.98     6223.59    102.00 o 
  -7  -2   3     2906.22     2994.24     52.64 o 
  -6  -2   3      384.86      378.13     14.70 o 
  -5  -2   3     3611.40     3604.83     47.12 o 
  -4  -2   3    21939.88    21548.61    241.44 o 
  -3  -2   3     2839.92     3038.66     40.40 o 
  -2  -2   3        5.92       -4.09      4.58 o 
  -1  -2   3     1250.26     1217.69     22.57 o 
   0  -2   3    59316.85    55964.80    833.79 o 
   1  -2   3      501.97      591.24     16.78 o 
   2  -2   3      800.37      859.31     22.82 o 
   3  -2   3       16.88       15.25      5.55 o 
   4  -2   3    25152.70    24940.87    236.90 o 
   5  -2   3       86.14       70.38     10.63 o 
   6  -2   3      137.31      135.17     18.16 o 
   7  -2   3      677.14      667.45     25.03 o 
   8  -2   3     7398.73     7290.93    124.96 o 
   9  -2   3      287.08      300.44     27.48 o 
  10  -2   3      271.76      230.20     26.82 o 
  11  -2   3      402.63      398.91     37.20 o 
  12  -2   3     1168.55     1337.61     93.51 o 
 -14  -1   3        5.84      -17.70     27.10 o 
 -13  -1   3      863.88      962.81     42.51 o 
 -12  -1   3        0.57       13.25     17.59 o 
 -11  -1   3      850.28      847.69     37.29 o 
 -10  -1   3       92.27      113.03     37.85 o 
  -9  -1   3     3251.63     3260.99     70.38 o 
  -8  -1   3     1148.28     1185.06     47.87 o 
  -7  -1   3     2243.27     2253.01     40.32 o 
  -6  -1   3     1868.54     1929.31     29.59 o 
  -5  -1   3     9728.64     9855.10    104.58 o 
  -4  -1   3     9963.16    10136.29    129.49 o 
  -3  -1   3     2945.92     3049.94     44.72 o 
  -2  -1   3     1960.64     2030.79     29.83 o 
  -1  -1   3     9360.16     9454.18    121.81 o 
   0  -1   3    21947.43    21802.58    268.21 o 
   1  -1   3      153.49      160.98      9.48 o 
   2  -1   3     4653.84     4656.55     67.46 o 
   3  -1   3     1731.82     1668.73     27.43 o 
   4  -1   3    21841.99    21772.37    245.59 o 
   5  -1   3      268.69      268.99     15.39 o 
   6  -1   3     1388.46     1383.97     34.14 o 
   7  -1   3        0.13       -3.77     10.58 o 
   8  -1   3     5267.67     5141.38    107.29 o 
   9  -1   3      591.15      591.86     35.77 o 
  10  -1   3       96.16       84.39     22.12 o 
  11  -1   3      131.44      114.16     36.73 o 
  12  -1   3     1278.34     1363.83     55.47 o 
 -14   0   3      181.02      135.61     28.95 o 
 -13   0   3      667.62      698.17     33.77 o 
 -12   0   3      331.57      326.73     33.94 o 
 -11   0   3     1512.73     1594.45     66.42 o 
 -10   0   3     1288.81     1301.84     39.89 o 
  -9   0   3     4403.85     4495.73     74.23 o 
  -8   0   3      862.18      919.46     23.01 o 
  -7   0   3     4385.40     4579.70     49.44 o 
  -6   0   3    10515.88    10848.84    105.83 o 
  -5   0   3    11852.27    12435.09    144.34 o 
  -4   0   3      228.65      267.25     15.36 o 
  -3   0   3     5991.94     6250.45     89.57 o 
  -2   0   3    38587.00    38658.65    465.29 o 
  -1   0   3    15086.04    15433.83    190.96 o 
   0   0   3      931.23      950.60     26.70 o 
   1   0   3      443.62      416.00     13.77 o 
   2   0   3    22963.62    22645.62    260.59 o 
   3   0   3     3919.66     4061.54     49.89 o 
   4   0   3     1930.61     1930.91     32.85 o 
   5   0   3      166.94      148.00     13.41 o 
   6   0   3     9809.72     9504.40    135.78 o 
   7   0   3      454.77      527.75     27.59 o 
   8   0   3     1325.07     1296.30     48.96 o 
   9   0   3      490.78      525.45     57.50 o 
  10   0   3     1615.52     1582.96     58.24 o 
  11   0   3        0.95       15.18     20.88 o 
  12   0   3      171.82      144.29     36.09 o 
 -14   1   3       22.08       23.17     24.63 o 
 -13   1   3      296.30      261.78     28.33 o 
 -12   1   3      109.38      152.51     42.77 o 
 -11   1   3     3190.16     3405.91    101.78 o 
 -10   1   3      639.61      582.90     29.15 o 
  -9   1   3     1908.17     2003.62     60.42 o 
  -8   1   3       81.57       67.35     15.06 o 
  -7   1   3    13867.46    14353.64    169.33 o 
  -6   1   3     3839.42     3894.43     58.91 o 
  -5   1   3     5204.15     5492.43     84.01 o 
  -4   1   3        0.31       13.52      8.41 o 
  -3   1   3    24905.56    25326.12    342.17 o 
  -2   1   3    30394.10    30404.91    342.35 o 
  -1   1   3     5908.01     6332.16     76.98 o 
   0   1   3     2667.34     2800.83     40.15 o 
   1   1   3    13041.93    13004.10    167.78 o 
   2   1   3    29012.78    28843.63    329.33 o 
   3   1   3      374.86      359.43     13.77 o 
   4   1   3      913.91      965.27     26.80 o 
   5   1   3      995.80      940.87     36.29 o 
   6   1   3     9825.90     9217.29    145.11 o 
   7   1   3        0.47       20.56     19.62 o 
   8   1   3      220.60      234.72     27.29 o 
   9   1   3        7.07       30.24     19.67 o 
  10   1   3     2480.13     2511.38     75.28 o 
  11   1   3       17.02        6.87     21.94 o 
  12   1   3       66.68       79.01     32.84 o 
 -14   2   3      479.55      582.84     40.11 o 
 -13   2   3      224.16      196.21     33.21 o 
 -12   2   3        8.23       23.95     18.66 o 
 -11   2   3     3112.46     3136.06    129.71 o 
 -10   2   3      844.51      908.27     75.10 o 
  -9   2   3     1826.47     1896.11    107.34 o 
  -8   2   3     1378.52     1474.17     40.28 o 
  -7   2   3    17135.18    17435.56    230.10 o 
  -6   2   3      119.54      185.68     15.60 o 
  -5   2   3     5500.43     5917.92     89.28 o 
  -4   2   3     5817.61     5970.54     89.00 o 
  -3   2   3    36594.77    37250.82    499.56 o 
  -2   2   3      768.03      773.81     21.56 o 
  -1   2   3     1486.11     1579.41     28.64 o 
   0   2   3    12552.56    12838.87    153.88 o 
   1   2   3    26874.70    26055.14    263.07 o 
   2   2   3     6769.66     6722.94     75.50 o 
   3   2   3       44.39       49.16      8.24 o 
   4   2   3     7644.13     7810.60     93.58 o 
   5   2   3     5423.29     5226.46     93.91 o 
   6   2   3     3491.81     3485.08    105.32 o 
   7   2   3      565.90      523.22     37.67 o 
   8   2   3     1663.18     1596.14     56.76 o 
   9   2   3      557.64      512.00     37.54 o 
  10   2   3      669.67      661.12     43.20 o 
  11   2   3      243.34      254.71     43.13 o 
  12   2   3      211.47      166.19     37.51 o 
 -14   3   3      457.80      514.99     38.77 o 
 -13   3   3      933.39      850.43     47.95 o 
 -12   3   3       15.15       41.54     26.41 o 
 -11   3   3      456.12      629.74     91.96 o 
 -10   3   3     1491.24     1496.26     68.40 o 
  -9   3   3     5345.57     5267.19    133.10 o 
  -8   3   3       70.81       49.84     12.24 o 
  -7   3   3     4592.32     4743.73     81.63 o 
  -6   3   3     1103.89     1135.08     19.17 o 
  -5   3   3    20328.26    21059.94    194.14 o 
  -4   3   3    10258.07    10721.90     98.05 o 
  -3   3   3    19060.13    20291.03    205.61 o 
  -2   3   3      468.81      572.68     15.47 o 
  -1   3   3    19649.09    19828.29    318.95 o 
   0   3   3    13611.20    13698.35    138.54 o 
   1   3   3     7210.40     7176.44     75.95 o 
   2   3   3      618.83      573.36     16.12 o 
   3   3   3     3149.17     3003.07     44.56 o 
   4   3   3     9570.49     9452.28    142.26 o 
   5   3   3     2505.83     2521.12     59.36 o 
   6   3   3      742.41      740.18     33.85 o 
   7   3   3       93.99       59.36     21.71 o 
   8   3   3     2979.26     2923.43     94.00 o 
   9   3   3      167.26      228.45     48.56 o 
  10   3   3      269.66      248.80     32.26 o 
  11   3   3       51.06       44.71     30.91 o 
 -13   4   3     1407.28     1529.55     63.62 o 
 -12   4   3      647.63      643.28     38.96 o 
 -11   4   3       69.15       49.25     36.80 o 
 -10   4   3      381.58      415.47     22.84 o 
  -9   4   3     7855.97     8066.97    132.69 o 
  -8   4   3      475.28      477.34     20.16 o 
  -7   4   3      386.00      442.36     16.70 o 
  -6   4   3      329.66      329.46     15.63 o 
  -5   4   3    26581.91    26399.13    241.22 o 
  -4   4   3       47.32       66.64      6.59 o 
  -3   4   3     1753.05     1881.97     26.85 o 
  -2   4   3     1074.29     1222.76     23.27 o 
  -1   4   3    49773.35    48125.03    476.51 o 
   0   4   3     5491.92     5792.28     71.70 o 
   1   4   3     1751.83     1925.69     29.15 o 
   2   4   3     2796.02     2919.71     36.76 o 
   3   4   3    15053.53    14795.39    152.49 o 
   4   4   3     3374.16     3377.69     63.50 o 
   5   4   3       75.46       74.03     17.65 o 
   6   4   3     1216.77     1156.60     49.80 o 
   7   4   3     2655.99     2618.18     75.24 o 
   8   4   3     1124.08     1227.51     53.66 o 
   9   4   3       60.14       21.88     22.82 o 
  10   4   3      289.06      298.76     35.52 o 
  11   4   3      196.56      196.75     42.34 o 
 -14   5   3      104.26      151.08     25.03 o 
 -13   5   3      262.99      308.16     29.59 o 
 -12   5   3      646.85      712.59     26.92 o 
 -11   5   3     1126.23     1193.30     34.89 o 
 -10   5   3      341.66      359.84     29.97 o 
  -9   5   3     2489.51     2550.04     48.65 o 
  -8   5   3     2216.30     2230.07     47.14 o 
  -7   5   3     3223.86     3333.91     62.54 o 
  -6   5   3       43.03       58.40      9.65 o 
  -5   5   3    10211.59    10399.98    110.18 o 
  -4   5   3      778.61      817.23     17.96 o 
  -3   5   3     4829.23     4779.50     55.33 o 
  -2   5   3      195.52      203.01     10.71 o 
  -1   5   3    15499.09    15368.46    142.34 o 
   0   5   3        6.04       -4.13      7.05 o 
   1   5   3     3384.34     3464.30     46.15 o 
   2   5   3     2748.15     2781.03     50.47 o 
   3   5   3    12968.61    13065.39    149.79 o 
   4   5   3     1049.75     1052.29     35.17 o 
   5   5   3      339.56      354.52     24.39 o 
   6   5   3     1643.50     1543.81     73.06 o 
   7   5   3     1928.67     1928.15     64.74 o 
   8   5   3      480.89      460.86     51.62 o 
   9   5   3       49.42       53.21     25.41 o 
  10   5   3      355.54      398.41     39.78 o 
 -14   6   3      242.49      217.32     28.41 o 
 -13   6   3       35.86       28.22     21.79 o 
 -12   6   3      524.24      519.51     39.30 o 
 -11   6   3     2626.25     2729.56     56.83 o 
 -10   6   3      443.54      479.81     35.14 o 
  -9   6   3       33.36       39.21     13.64 o 
  -8   6   3     1062.89     1100.77     32.06 o 
  -7   6   3    11829.46    11786.94    139.96 o 
  -6   6   3     1407.07     1477.89     32.52 o 
  -5   6   3      164.49      163.87     18.19 o 
  -4   6   3     1205.64     1169.05     26.38 o 
  -3   6   3    19720.08    19371.35    183.09 o 
  -2   6   3       18.38       28.64      6.72 o 
  -1   6   3      735.67      788.77     19.83 o 
   0   6   3        6.60        6.33      7.81 o 
   1   6   3    12886.48    12777.07    129.63 o 
   2   6   3      208.52      202.67     15.97 o 
   3   6   3      279.54      263.87     17.37 o 
   4   6   3      435.84      423.77     36.23 o 
   5   6   3     4762.61     4767.15     94.25 o 
   6   6   3      496.95      520.28     33.25 o 
   7   6   3      277.90      225.32     30.80 o 
   8   6   3      368.47      364.06     36.72 o 
   9   6   3      530.89      470.37     41.08 o 
  10   6   3      211.02      315.35     44.62 o 
 -14   7   3      145.43      158.26     29.72 o 
 -13   7   3        0.00       14.95     13.87 o 
 -12   7   3      398.11      386.71     22.77 o 
 -11   7   3      784.32      843.68     38.85 o 
 -10   7   3      613.73      651.06     32.80 o 
  -9   7   3       22.74       23.30     14.49 o 
  -8   7   3      899.55      868.69     38.21 o 
  -7   7   3     5803.66     5689.88     80.32 o 
  -6   7   3      526.76      524.28     26.17 o 
  -5   7   3      634.79      633.58     25.22 o 
  -4   7   3     1783.54     1702.86     37.86 o 
  -3   7   3    13221.69    12764.36    169.36 o 
  -2   7   3      837.75      811.68     23.54 o 
  -1   7   3       54.80       77.15      9.79 o 
   0   7   3      238.41      214.72     17.07 o 
   1   7   3    11696.82    11777.90    147.10 o 
   2   7   3       53.46       13.87     10.21 o 
   3   7   3        7.98        5.85     12.47 o 
   4   7   3       60.37       74.06     18.16 o 
   5   7   3     3989.92     4109.32     87.45 o 
   6   7   3      152.42      138.19     24.29 o 
   7   7   3       16.77        9.98     23.53 o 
   8   7   3      124.69       97.45     27.53 o 
   9   7   3     1184.03     1236.51     58.47 o 
 -14   8   3      141.11      133.56     72.14 o 
 -13   8   3      174.30      185.85     25.17 o 
 -12   8   3      367.97      350.37     37.19 o 
 -11   8   3      102.81      108.91     31.02 o 
 -10   8   3      278.14      265.03     34.34 o 
  -9   8   3     1664.96     1622.78     50.91 o 
  -8   8   3     1238.18     1183.26     46.83 o 
  -7   8   3        0.24       15.46     12.19 o 
  -6   8   3      303.39      319.45     23.86 o 
  -5   8   3     3951.62     3802.74     68.39 o 
  -4   8   3     1098.02     1162.60     31.14 o 
  -3   8   3     1004.60      977.68     25.89 o 
  -2   8   3      126.43      121.66     11.15 o 
  -1   8   3     5557.21     5495.08     69.57 o 
   0   8   3     1866.60     1774.63     49.41 o 
   1   8   3      699.89      716.13     29.06 o 
   2   8   3        3.52       13.91     17.94 o 
   3   8   3     1565.69     1481.64     50.67 o 
   4   8   3      147.80      138.06     21.41 o 
   5   8   3      602.84      607.92     41.49 o 
   6   8   3      175.36      164.87     26.46 o 
   7   8   3      309.58      334.96     32.51 o 
   8   8   3        0.39        9.63     23.69 o 
   9   8   3      129.62       93.43     34.35 o 
 -14   9   3      135.69      144.25     32.65 o 
 -13   9   3      190.72      238.28     27.32 o 
 -12   9   3       68.53       30.44     16.98 o 
 -11   9   3      340.39      280.67     32.58 o 
 -10   9   3      575.19      620.55     51.11 o 
  -9   9   3      856.81      775.66     61.75 o 
  -8   9   3      198.31      188.15     23.41 o 
  -7   9   3      345.66      319.77     27.64 o 
  -6   9   3     1191.80     1128.00     38.70 o 
  -5   9   3     4126.08     3967.75     76.09 o 
  -4   9   3      399.59      397.58     22.45 o 
  -3   9   3      448.86      451.84     18.13 o 
  -2   9   3      305.40      299.88     16.71 o 
  -1   9   3     6366.96     6314.77    110.47 o 
   0   9   3      132.14      145.19     19.99 o 
   1   9   3        6.75       -1.88     16.30 o 
   2   9   3      321.59      346.59     29.47 o 
   3   9   3     3391.73     3500.70     83.26 o 
   4   9   3      285.62      254.52     36.23 o 
   5   9   3       80.62       77.67     38.21 o 
   6   9   3        2.55       -6.48     46.51 o 
   7   9   3      956.07     1026.91     76.40 o 
   8   9   3       11.02      -10.51     32.36 o 
 -13  10   3       41.41       35.49     23.91 o 
 -12  10   3        2.26       11.03     17.02 o 
 -11  10   3       57.52       41.88     23.06 o 
 -10  10   3      650.82      692.07     88.23 o 
  -9  10   3        1.80       -9.05     18.46 o 
  -8  10   3        9.25       -8.48     17.51 o 
  -7  10   3        2.15       29.62     18.66 o 
  -6  10   3     1412.33     1481.40     50.06 o 
  -5  10   3       32.40       20.68     14.64 o 
  -4  10   3       17.38        1.04     13.63 o 
  -3  10   3      110.77       87.50     13.25 o 
  -2  10   3     2458.71     2445.57     60.90 o 
  -1  10   3      368.79      420.34     27.38 o 
   0  10   3      152.72      127.52     20.80 o 
   1  10   3       81.56       48.26     19.17 o 
   2  10   3      641.48      600.21     67.56 o 
   3  10   3      919.43      875.53     87.87 o 
   4  10   3       37.44       41.92     28.96 o 
   5  10   3       70.09       39.43     55.81 o 
   6  10   3      512.58      478.52     57.25 o 
   7  10   3      205.09      158.02     96.24 o 
 -13  11   3      259.98      328.89     37.21 o 
 -12  11   3       62.15       39.00     23.26 o 
 -11  11   3       44.55       65.40     25.45 o 
 -10  11   3      103.77       85.87     25.34 o 
  -9  11   3      426.11      398.90     35.99 o 
  -8  11   3      137.89      170.12     28.20 o 
  -7  11   3      665.96      669.42     41.83 o 
  -6  11   3      280.72      296.44     28.44 o 
  -5  11   3      673.44      597.68     31.25 o 
  -4  11   3        2.29       24.20     15.44 o 
  -3  11   3      499.80      527.36     37.06 o 
  -2  11   3      392.19      415.06     32.47 o 
  -1  11   3      454.92      423.60     28.21 o 
   0  11   3       22.92       20.80     20.05 o 
   1  11   3      517.58      580.05     33.06 o 
   2  11   3      591.53      732.32     44.27 o 
   3  11   3      105.61      123.44     42.52 o 
   4  11   3       53.76       51.95     38.18 o 
   5  11   3      440.24      379.26     51.61 o 
   6  11   3      194.13      193.89     45.71 o 
 -12  12   3       72.86       70.71     27.54 o 
 -11  12   3       14.83       50.29     24.51 o 
 -10  12   3      209.64      234.24     31.68 o 
  -9  12   3      255.98      299.77     80.20 o 
  -8  12   3      643.93      647.32     43.34 o 
  -7  12   3       14.06       28.34     22.09 o 
  -6  12   3      147.42      137.33     29.73 o 
  -5  12   3      184.94      182.43     21.25 o 
  -4  12   3     1266.95     1352.97     40.98 o 
  -3  12   3       92.30      105.94     28.14 o 
  -2  12   3      207.55      218.13     27.92 o 
  -1  12   3      263.98      323.98     49.32 o 
   0  12   3      459.25      495.13     32.55 o 
   1  12   3       46.72       23.50     25.33 o 
   2  12   3       57.35       63.60     26.87 o 
   3  12   3      158.26      123.54     38.64 o 
   4  12   3      385.23      353.22     49.11 o 
   5  12   3       32.60       77.06     41.76 o 
 -12  13   3        6.55        0.64     26.41 o 
 -11  13   3      420.63      408.25     39.21 o 
 -10  13   3      197.05      225.25     42.23 o 
  -9  13   3       17.86        1.45     21.78 o 
  -8  13   3       49.14       22.59     23.52 o 
  -7  13   3      335.80      294.41     34.39 o 
  -6  13   3      233.73      222.90     27.80 o 
  -5  13   3       66.28       84.13     20.45 o 
  -4  13   3      450.94      494.20     38.24 o 
  -3  13   3      388.56      372.07     39.35 o 
  -2  13   3      132.15      122.48     36.30 o 
  -1  13   3        0.94        1.76     23.51 o 
   0  13   3      810.64      834.98     44.75 o 
   1  13   3       99.97       69.41     32.38 o 
   2  13   3      213.81      253.11     42.95 o 
   3  13   3        1.50       13.16     36.53 o 
   4  13   3      292.10      267.55     47.70 o 
 -11  14   3      129.18      138.32     31.31 o 
 -10  14   3       56.98       97.01     28.17 o 
  -9  14   3      185.48      226.15     35.59 o 
  -8  14   3      430.57      353.20     38.25 o 
  -7  14   3      515.99      512.85     34.71 o 
  -6  14   3       11.24        7.21     19.71 o 
  -5  14   3       50.12       10.13     38.93 o 
  -4  14   3      214.27      252.09     42.41 o 
  -3  14   3      416.83      483.72     60.40 o 
  -2  14   3       52.27       29.55     65.58 o 
  -1  14   3       98.68      128.88     29.34 o 
   0  14   3       17.07      -29.07     38.86 o 
   1  14   3      237.17      327.40     44.51 o 
   2  14   3      108.14      122.55     39.51 o 
   3  14   3       14.34        9.83     35.75 o 
 -10  15   3       67.23       64.17     29.57 o 
  -9  15   3       32.17       30.17     23.75 o 
  -8  15   3      308.87      276.17     37.47 o 
  -7  15   3      293.35      313.15     31.72 o 
  -6  15   3       73.57       95.39     40.65 o 
  -5  15   3      418.39      440.01     70.17 o 
  -4  15   3      936.68     1012.83     66.41 o 
  -3  15   3      279.14      296.97     44.28 o 
  -2  15   3      183.96      217.07     38.74 o 
  -1  15   3      175.85      176.56     37.76 o 
   0  15   3      400.20      425.03     45.65 o 
   1  15   3      168.24      100.14     53.94 o 
  -8  16   3       48.58       32.52     33.12 o 
  -7  16   3       55.53       52.18     39.98 o 
  -6  16   3       24.57       70.92     51.19 o 
  -5  16   3      164.17      166.03     95.58 o 
  -4  16   3       47.57       42.85     35.63 o 
  -3  16   3      448.71      469.32     48.59 o 
  -2  16   3       63.26      128.61     36.36 o 
  -1  16   3      234.69      152.46     54.19 o 
   2 -17   4       61.17       49.38     52.57 o 
   3 -17   4       21.48       18.06     43.76 o 
  -2 -16   4       16.89       46.32     60.87 o 
  -1 -16   4      956.52      928.90     95.58 o 
   0 -16   4       10.53       55.31     37.32 o 
   1 -16   4        1.55      -16.40     33.23 o 
   2 -16   4        3.31       17.32     34.22 o 
   3 -16   4      766.47      862.66     67.29 o 
   4 -16   4      180.86      159.56     38.67 o 
   5 -16   4        0.45      -27.51     39.77 o 
   6 -16   4        9.08        9.67     33.21 o 
   7 -16   4      334.77      416.84     68.29 o 
  -4 -15   4      163.49      174.62     46.51 o 
  -3 -15   4        3.51       -7.60     40.27 o 
  -2 -15   4       36.64        4.29     40.05 o 
  -1 -15   4      731.71      821.54     58.97 o 
   0 -15   4       32.60       15.81     34.83 o 
   1 -15   4      108.94      100.42     30.20 o 
   2 -15   4        6.45       20.64     27.31 o 
   3 -15   4     1411.69     1683.59     72.58 o 
   4 -15   4        8.68       29.65     30.47 o 
   5 -15   4       20.14       23.29     26.37 o 
   6 -15   4      135.28      108.47     35.28 o 
   7 -15   4      900.23      919.07     89.42 o 
   8 -15   4       37.73       23.90     29.28 o 
  -5 -14   4        4.77       -1.31     43.06 o 
  -4 -14   4      343.74      423.30     67.92 o 
  -3 -14   4      783.78      874.29     68.08 o 
  -2 -14   4      121.70      154.02     44.72 o 
  -1 -14   4        9.68      -29.01     39.30 o 
   0 -14   4      120.73       64.70     42.67 o 
   1 -14   4     1132.28     1175.62     56.17 o 
   2 -14   4       62.94       59.20     25.04 o 
   3 -14   4      301.95      277.81     45.11 o 
   4 -14   4       21.77       18.12     28.44 o 
   5 -14   4     1403.43     1361.62    123.12 o 
   6 -14   4       19.84       51.61     26.96 o 
   7 -14   4      216.15      206.73     26.12 o 
   8 -14   4       13.63        2.99     20.11 o 
   9 -14   4      431.19      303.68     58.08 o 
  -7 -13   4      310.58      331.13     77.85 o 
  -6 -13   4      261.07      247.79     69.61 o 
  -5 -13   4       80.51       95.46     43.95 o 
  -4 -13   4      350.83      334.17     54.21 o 
  -3 -13   4     1562.87     1784.93     90.66 o 
  -2 -13   4      513.56      508.80     58.60 o 
  -1 -13   4        9.13        4.29     27.90 o 
   0 -13   4      541.14      627.24     53.86 o 
   1 -13   4     2638.28     2863.77     77.64 o 
   2 -13   4      159.10      179.98     28.18 o 
   3 -13   4       68.00       90.73     25.13 o 
   4 -13   4        4.14        9.49     19.38 o 
   5 -13   4     3322.44     3410.42    132.96 o 
   6 -13   4       35.52       27.83     18.79 o 
   7 -13   4       68.19       72.56     22.21 o 
   8 -13   4        2.98        1.63     20.43 o 
   9 -13   4     1469.33     1653.24    144.20 o 
  10 -13   4       43.50       -9.64     24.15 o 
  -8 -12   4      216.38      200.81     42.19 o 
  -7 -12   4        7.25       44.31     86.06 o 
  -6 -12   4      205.64      155.44     45.58 o 
  -5 -12   4      380.19      307.69     58.25 o 
  -4 -12   4      637.91      687.91     62.67 o 
  -3 -12   4       67.65       42.51     42.72 o 
  -2 -12   4      580.93      597.72     43.30 o 
  -1 -12   4      769.79      816.01     48.62 o 
   0 -12   4     1096.11     1117.34     41.99 o 
   1 -12   4     1060.94     1064.50     41.22 o 
   2 -12   4      490.98      497.14     34.43 o 
   3 -12   4     1023.72      942.90     69.25 o 
   4 -12   4      533.45      594.30     35.73 o 
   5 -12   4      807.15      796.30     35.65 o 
   6 -12   4       13.70      -16.12     16.12 o 
   7 -12   4      383.39      381.02     32.17 o 
   8 -12   4        7.47      -18.25     18.25 o 
   9 -12   4     1112.88     1176.91     64.95 o 
  10 -12   4       65.95       49.32     23.02 o 
  11 -12   4      190.41      194.78     76.10 o 
  -9 -11   4      166.81      154.07     38.37 o 
  -8 -11   4      219.91      208.30     33.86 o 
  -7 -11   4      488.93      508.73     39.56 o 
  -6 -11   4      585.74      556.14     36.84 o 
  -5 -11   4     1080.35     1060.22     74.42 o 
  -4 -11   4      796.46      745.65     52.95 o 
  -3 -11   4      218.66      213.74     36.24 o 
  -2 -11   4     1007.56      961.57     45.56 o 
  -1 -11   4     4425.99     4470.87     88.90 o 
   0 -11   4     1286.32     1305.96     44.65 o 
   1 -11   4       77.55       92.61     21.70 o 
   2 -11   4      839.49      909.48     52.60 o 
   3 -11   4     5619.31     5590.88    103.94 o 
   4 -11   4      882.97      910.38     35.97 o 
   5 -11   4       87.90       66.48     17.59 o 
   6 -11   4      219.90      252.74     33.20 o 
   7 -11   4     2682.30     2668.37     70.67 o 
   8 -11   4       41.63        4.54     18.14 o 
   9 -11   4        5.92       -9.14     18.56 o 
  10 -11   4       96.34      122.87     24.81 o 
  11 -11   4      899.29     1070.51     64.50 o 
  -9 -10   4        0.99       21.17     25.61 o 
  -8 -10   4       54.23       86.56     27.68 o 
  -7 -10   4        1.92        1.63     23.16 o 
  -6 -10   4     1167.04     1236.59     48.46 o 
  -5 -10   4       52.92       54.63     22.50 o 
  -4 -10   4      302.37      342.38     29.23 o 
  -3 -10   4       34.57       21.83     19.09 o 
  -2 -10   4     3495.84     3563.93     87.41 o 
  -1 -10   4     1422.01     1482.68     59.74 o 
   0 -10   4      484.11      525.64     28.00 o 
   1 -10   4      415.49      408.92     28.23 o 
   2 -10   4     3548.78     3444.15     64.27 o 
   3 -10   4     3967.17     3895.00     66.72 o 
   4 -10   4      146.01      113.89     16.23 o 
   5 -10   4      261.62      242.53     24.06 o 
   6 -10   4     1213.38     1219.55     44.98 o 
   7 -10   4     3158.56     2997.97     81.36 o 
   8 -10   4       19.43       18.18     18.79 o 
   9 -10   4      142.29      106.27     23.66 o 
  10 -10   4      119.27      101.80     23.64 o 
  11 -10   4      760.11      735.84     55.69 o 
 -10  -9   4      423.33      334.39     44.69 o 
  -9  -9   4      323.01      349.11     36.83 o 
  -8  -9   4      556.86      536.47     40.88 o 
  -7  -9   4      477.66      445.39     37.38 o 
  -6  -9   4     1616.90     1608.56     67.68 o 
  -5  -9   4      485.13      505.57     32.00 o 
  -4  -9   4      465.32      468.55     27.73 o 
  -3  -9   4     1982.30     1955.01     41.42 o 
  -2  -9   4     3260.46     3288.76     59.66 o 
  -1  -9   4      504.86      462.47     24.54 o 
   0  -9   4      556.58      629.47     25.95 o 
   1  -9   4     2694.00     2824.28     50.30 o 
   2  -9   4     4389.63     4415.26     61.89 o 
   3  -9   4      164.74      127.70     16.59 o 
   4  -9   4      307.53      308.57     20.28 o 
   5  -9   4     4312.79     4050.50     68.81 o 
   6  -9   4     2263.58     2109.10     58.66 o 
   7  -9   4      504.04      517.07     40.10 o 
   8  -9   4        8.55       -6.70     16.16 o 
   9  -9   4     1412.46     1456.00     51.54 o 
  10  -9   4      433.12      390.14     30.69 o 
  11  -9   4      283.78      270.61     30.80 o 
  12  -9   4       32.21       36.50     29.89 o 
 -11  -8   4        5.10       34.63     36.58 o 
 -10  -8   4       10.48        2.54     27.92 o 
  -9  -8   4      180.02       81.94     25.52 o 
  -8  -8   4     1700.20     1682.47     66.82 o 
  -7  -8   4      135.00      159.73     29.86 o 
  -6  -8   4      481.89      375.31     44.20 o 
  -5  -8   4      403.03      400.30     27.87 o 
  -4  -8   4     6033.36     6007.14    102.06 o 
  -3  -8   4     1360.20     1243.72     31.23 o 
  -2  -8   4      584.16      546.65     19.75 o 
  -1  -8   4       65.01       72.08     11.59 o 
   0  -8   4     5586.87     5780.82     86.04 o 
   1  -8   4     3788.24     3833.39     50.53 o 
   2  -8   4      336.62      419.82     17.46 o 
   3  -8   4      150.15       98.92     11.99 o 
   4  -8   4     2512.62     2574.87     60.12 o 
   5  -8   4     3547.72     3419.87     70.54 o 
   6  -8   4      321.74      317.73     23.45 o 
   7  -8   4      166.59      128.17     19.72 o 
   8  -8   4      883.94      833.47     36.77 o 
   9  -8   4     2309.21     2281.08     60.45 o 
  10  -8   4       51.42       39.10     22.55 o 
  11  -8   4      100.83       99.40     25.40 o 
  12  -8   4       18.57       -0.71     28.66 o 
 -11  -7   4      332.97      365.41     36.14 o 
 -10  -7   4       92.36       34.91     38.41 o 
  -9  -7   4        0.20      -14.18     20.24 o 
  -8  -7   4     2208.40     2153.69     67.54 o 
  -7  -7   4      463.36      428.30     41.39 o 
  -6  -7   4       56.77       43.19     19.08 o 
  -5  -7   4      239.48      190.30     26.32 o 
  -4  -7   4     8784.45     8771.34    127.93 o 
  -3  -7   4      126.04      109.74     12.91 o 
  -2  -7   4      405.32      419.90     19.32 o 
  -1  -7   4      730.42      765.65     21.55 o 
   0  -7   4    14026.78    14018.91    138.83 o 
   1  -7   4      354.14      336.25     13.45 o 
   2  -7   4        0.38        7.63      7.41 o 
   3  -7   4     1789.49     1864.31     32.07 o 
   4  -7   4     7502.75     7468.62     91.18 o 
   5  -7   4      585.49      639.53     25.71 o 
   6  -7   4      376.72      345.46     21.64 o 
   7  -7   4      486.49      535.52     28.64 o 
   8  -7   4     1891.76     1891.38     68.20 o 
   9  -7   4      582.52      589.37     41.34 o 
  10  -7   4       55.36       41.42     19.13 o 
  11  -7   4      353.51      314.61     38.87 o 
  12  -7   4      487.04      541.71     49.52 o 
 -12  -6   4       10.61      -16.09     26.62 o 
 -11  -6   4      533.36      525.40     45.73 o 
 -10  -6   4      975.41      923.15     47.06 o 
  -9  -6   4       36.75       10.08     19.94 o 
  -8  -6   4      473.21      435.67     33.01 o 
  -7  -6   4     1024.23      964.90     43.03 o 
  -6  -6   4     4042.86     4044.29     81.14 o 
  -5  -6   4      125.32      107.25     17.32 o 
  -4  -6   4     1591.81     1564.60     45.73 o 
  -3  -6   4      516.72      524.08     22.88 o 
  -2  -6   4     5942.05     5964.00     68.18 o 
  -1  -6   4     1900.51     1828.32     29.22 o 
   0  -6   4     4325.08     4333.99     49.95 o 
   1  -6   4      122.93       97.09      8.38 o 
   2  -6   4     4032.15     4135.25     46.75 o 
   3  -6   4     2700.91     2742.07     38.68 o 
   4  -6   4     2791.24     2797.04     44.76 o 
   5  -6   4      140.11      173.88     15.60 o 
   6  -6   4      604.80      628.80     25.69 o 
   7  -6   4     1606.85     1569.58     48.39 o 
   8  -6   4      547.91      567.04     45.64 o 
   9  -6   4       55.96       33.27     17.64 o 
  10  -6   4       27.64        9.68     17.91 o 
  11  -6   4      400.22      425.89     33.96 o 
  12  -6   4      108.59      119.04     35.81 o 
 -12  -5   4       21.21        2.72     21.25 o 
 -11  -5   4      104.79       83.57     29.74 o 
 -10  -5   4     1848.90     1952.87     77.97 o 
  -9  -5   4      632.22      588.83     38.60 o 
  -8  -5   4       74.46      105.48     20.46 o 
  -7  -5   4      539.95      583.48     33.03 o 
  -6  -5   4     9730.38     9670.61    150.18 o 
  -5  -5   4      528.15      518.90     29.77 o 
  -4  -5   4       43.07       45.77     13.12 o 
  -3  -5   4      210.23      220.09     12.96 o 
  -2  -5   4    23698.47    23157.80    213.09 o 
  -1  -5   4       70.09       58.21      7.53 o 
   0  -5   4       44.91       40.37      6.71 o 
   1  -5   4      291.72      321.10     10.93 o 
   2  -5   4    19268.07    18949.89    175.75 o 
   3  -5   4      749.95      715.06     18.83 o 
   4  -5   4      133.46      111.43     11.57 o 
   5  -5   4      304.65      292.02     24.00 o 
   6  -5   4     6243.70     6131.28     93.80 o 
   7  -5   4      698.13      668.51     34.56 o 
   8  -5   4       89.45       80.99     18.45 o 
   9  -5   4      210.53      195.57     25.97 o 
  10  -5   4      988.64     1114.60     58.29 o 
  11  -5   4      190.68      202.06     27.51 o 
  12  -5   4      129.69      155.26     36.99 o 
 -13  -4   4      146.92      131.63     34.57 o 
 -12  -4   4       53.33       32.45     22.20 o 
 -11  -4   4       69.14       44.84     20.93 o 
 -10  -4   4      271.14      273.81     28.37 o 
  -9  -4   4      339.13      379.58     43.08 o 
  -8  -4   4      781.97      778.33     36.18 o 
  -7  -4   4      432.63      413.19     31.96 o 
  -6  -4   4     2529.31     2441.72     53.26 o 
  -5  -4   4     1422.27     1414.25     35.62 o 
  -4  -4   4     1662.53     1607.15     32.91 o 
  -3  -4   4      397.58      427.51     23.24 o 
  -2  -4   4    13069.59    13090.90    131.35 o 
  -1  -4   4      420.50      434.93     13.66 o 
   0  -4   4     2659.19     2824.31     42.28 o 
   1  -4   4       38.98       46.55      6.62 o 
   2  -4   4    12666.29    12729.99    112.05 o 
   3  -4   4      229.37      229.38     10.96 o 
   4  -4   4      128.69      137.82     12.45 o 
   5  -4   4      413.35      414.69     19.14 o 
   6  -4   4     4592.48     4431.20     72.31 o 
   7  -4   4      284.73      260.31     21.38 o 
   8  -4   4       65.07       80.37     18.75 o 
   9  -4   4      230.54      272.94     28.65 o 
  10  -4   4     1020.64     1099.37     56.76 o 
  11  -4   4      110.24       85.76     25.27 o 
  12  -4   4       54.57       47.74     47.23 o 
 -13  -3   4       49.69       76.54     31.11 o 
 -12  -3   4      406.20      492.07     34.37 o 
 -11  -3   4      237.64      209.05     31.59 o 
 -10  -3   4      714.95      772.99     37.28 o 
  -9  -3   4      288.30      273.46     24.34 o 
  -8  -3   4     3861.26     3874.68     96.21 o 
  -7  -3   4      400.43      382.43     22.93 o 
  -6  -3   4      124.99      120.22     13.70 o 
  -5  -3   4      517.69      565.54     18.80 o 
  -4  -3   4    16817.58    17133.87    167.96 o 
  -3  -3   4     1636.64     1687.67     27.16 o 
  -2  -3   4       71.91       60.18      7.63 o 
  -1  -3   4      428.68      454.51     16.66 o 
   0  -3   4    23923.19    23907.53    255.12 o 
   1  -3   4      360.36      436.38     19.53 o 
   2  -3   4      248.15      318.13     11.66 o 
   3  -3   4       99.06       99.18      8.79 o 
   4  -3   4     9779.01     9961.26    120.05 o 
   5  -3   4        8.98        5.32      8.89 o 
   6  -3   4       15.73       17.99     10.34 o 
   7  -3   4      310.32      322.41     26.96 o 
   8  -3   4     1464.01     1423.74     46.55 o 
   9  -3   4       26.72       13.01     16.54 o 
  10  -3   4        0.07      -10.28     19.64 o 
  11  -3   4      169.44      128.28     27.45 o 
  12  -3   4      124.81      153.49     58.50 o 
 -13  -2   4       51.54       85.17     21.39 o 
 -12  -2   4       92.09       93.87     21.03 o 
 -11  -2   4        1.54       11.09     16.85 o 
 -10  -2   4      209.86      186.36     27.73 o 
  -9  -2   4      503.63      514.99     26.82 o 
  -8  -2   4      679.68      682.08     36.54 o 
  -7  -2   4      144.35      147.14     27.33 o 
  -6  -2   4      783.01      804.85     22.99 o 
  -5  -2   4     1432.00     1434.32     24.71 o 
  -4  -2   4    11505.17    11748.90    140.34 o 
  -3  -2   4       59.89       80.69      7.17 o 
  -2  -2   4      181.65      267.71     11.84 o 
  -1  -2   4     2466.24     2535.43     43.02 o 
   0  -2   4    22836.69    23258.21    291.79 o 
   1  -2   4       55.12       81.71      8.55 o 
   2  -2   4      317.14      299.82     11.59 o 
   3  -2   4      332.38      302.84     12.19 o 
   4  -2   4    11796.78    11497.33    136.19 o 
   5  -2   4       81.10       66.37     10.96 o 
   6  -2   4      209.41      208.93     24.64 o 
   7  -2   4        3.82        8.31     13.48 o 
   8  -2   4     3082.68     3124.91     72.49 o 
   9  -2   4       51.80       46.73     20.40 o 
  10  -2   4      177.75      183.38     27.02 o 
  11  -2   4       14.89        5.10     20.73 o 
  12  -2   4      415.53      368.80     49.45 o 
 -14  -1   4       67.61       77.06     59.15 o 
 -13  -1   4       92.36       67.26     19.38 o 
 -12  -1   4      331.20      398.44     35.17 o 
 -11  -1   4        7.28        7.66     15.32 o 
 -10  -1   4      672.44      624.28     42.22 o 
  -9  -1   4      293.23      305.41     44.80 o 
  -8  -1   4      619.23      652.52     33.55 o 
  -7  -1   4      107.75      116.09      8.36 o 
  -6  -1   4     1220.03     1202.70     20.58 o 
  -5  -1   4     1954.62     1958.70     28.55 o 
  -4  -1   4     2286.31     2538.95     35.90 o 
  -3  -1   4      200.18      226.28      9.70 o 
  -2  -1   4     4015.46     3956.51     64.29 o 
  -1  -1   4     4567.96     4737.38     67.97 o 
   0  -1   4     1908.79     2222.32     38.46 o 
   1  -1   4      284.08      273.41     12.82 o 
   2  -1   4     6831.32     7134.46     80.27 o 
   3  -1   4     2585.93     2593.64     35.70 o 
   4  -1   4      575.66      534.55     19.58 o 
   5  -1   4      656.48      630.17     23.77 o 
   6  -1   4      629.37      612.66     24.95 o 
   7  -1   4      429.90      463.99     32.68 o 
   8  -1   4      284.92      294.22     28.21 o 
   9  -1   4      319.14      376.78     56.79 o 
  10  -1   4       97.57       82.91     24.61 o 
  11  -1   4       56.20       24.88     33.94 o 
  12  -1   4       69.39       28.48     30.75 o 
 -14   0   4       67.51       49.62     25.13 o 
 -13   0   4        9.98       32.93     15.19 o 
 -12   0   4      457.78      518.96     26.76 o 
 -11   0   4      155.68      124.44     26.37 o 
 -10   0   4      372.33      393.63     28.11 o 
  -9   0   4       64.58       61.97     11.95 o 
  -8   0   4     1608.31     1617.02     70.77 o 
  -7   0   4      252.40      259.79     10.61 o 
  -6   0   4     3556.16     3747.99     39.63 o 
  -5   0   4      146.86      159.57      8.01 o 
  -4   0   4     4687.70     4804.31     62.64 o 
  -3   0   4      166.68      128.03      7.96 o 
  -2   0   4     3656.30     3448.98     55.77 o 
  -1   0   4       37.76       38.28      6.19 o 
   0   0   4     9928.62    10418.81    136.27 o 
   1   0   4      182.73      152.41      9.85 o 
   2   0   4     8887.50     8869.23     93.22 o 
   3   0   4      459.74      516.43     15.54 o 
   4   0   4      410.03      387.27     22.99 o 
   5   0   4       47.45       37.89     11.40 o 
   6   0   4     3828.52     3875.29     71.71 o 
   7   0   4      113.74       95.20     26.39 o 
   8   0   4      280.79      250.82     27.39 o 
   9   0   4       51.61       53.36     22.48 o 
  10   0   4      561.23      506.99     38.14 o 
  11   0   4       18.55        2.05     22.64 o 
  12   0   4       24.57       26.27     31.38 o 
 -14   1   4       10.78       -8.35     20.92 o 
 -13   1   4       96.40      124.98     24.53 o 
 -12   1   4       80.50       80.21     20.77 o 
 -11   1   4      407.05      383.12     26.65 o 
 -10   1   4      139.79      113.88     22.85 o 
  -9   1   4      988.30     1034.68     52.01 o 
  -8   1   4       50.72       57.57     14.13 o 
  -7   1   4     1318.97     1277.63     30.84 o 
  -6   1   4      361.94      404.54     16.51 o 
  -5   1   4     4136.96     4361.15     49.76 o 
  -4   1   4       46.35       49.83      6.11 o 
  -3   1   4     4040.38     3969.68     55.38 o 
  -2   1   4       10.48       12.61      4.03 o 
  -1   1   4     6055.11     6448.21     91.41 o 
   0   1   4      784.92      837.94     18.87 o 
   1   1   4     3353.57     3212.65     42.38 o 
   2   1   4       55.61       89.86      7.16 o 
   3   1   4     3209.67     3193.26     37.32 o 
   4   1   4      506.36      515.94     17.91 o 
   5   1   4     2177.77     2198.33     49.10 o 
   6   1   4      457.66      463.28     27.28 o 
   7   1   4      255.41      236.78     26.94 o 
   8   1   4        4.99       14.54     18.15 o 
   9   1   4      579.29      602.35     39.80 o 
  10   1   4      232.86      182.82     29.49 o 
  11   1   4       86.52       73.06     27.07 o 
 -13   2   4       14.29       96.64     65.12 o 
 -12   2   4      241.48      263.33     73.79 o 
 -11   2   4        1.73        0.66     38.71 o 
 -10   2   4      296.79      343.86     52.19 o 
  -9   2   4        8.53       -2.05     12.80 o 
  -8   2   4      975.76      994.90     34.41 o 
  -7   2   4        3.13       -4.78      8.64 o 
  -6   2   4     3521.32     3700.02     50.55 o 
  -5   2   4     1135.83     1252.22     21.26 o 
  -4   2   4      228.07      189.26      8.26 o 
  -3   2   4       54.41       97.93      8.34 o 
  -2   2   4     6158.71     6523.18    111.71 o 
  -1   2   4     2485.81     2756.22     47.74 o 
   0   2   4      825.94      809.64     18.23 o 
   1   2   4      984.43      977.61     20.33 o 
   2   2   4     3025.33     3045.51     44.57 o 
   3   2   4     1351.99     1331.78     26.27 o 
   4   2   4       87.53       87.26     18.10 o 
   5   2   4      512.61      496.86     27.67 o 
   6   2   4     1076.73     1034.76     39.78 o 
   7   2   4      580.48      566.61     36.80 o 
   8   2   4       48.11       62.67     22.09 o 
   9   2   4      574.52      523.47     39.12 o 
  10   2   4       32.65       38.62     23.83 o 
  11   2   4       30.72       -8.33     29.05 o 
 -10   3   4       85.70       73.14     25.12 o 
  -9   3   4      983.71     1060.74     41.47 o 
  -8   3   4       77.08       81.59     16.89 o 
  -7   3   4     3199.53     3250.08     40.07 o 
  -6   3   4      105.59       91.43     10.85 o 
  -5   3   4     2645.60     2642.75     35.11 o 
  -4   3   4        0.31        2.15      4.51 o 
  -3   3   4     8942.63     9336.79    101.70 o 
  -2   3   4     4299.69     4501.96     78.84 o 
  -1   3   4      594.08      473.08     11.97 o 
   0   3   4      255.51      322.57     12.08 o 
   1   3   4     6719.93     6821.46     68.10 o 
   2   3   4     2185.88     2140.01     35.42 o 
   3   3   4     1115.37     1046.30     22.54 o 
   4   3   4       20.20       20.95     13.39 o 
   5   3   4      788.76      791.99     34.52 o 
   6   3   4      871.74      826.81     42.06 o 
   7   3   4      226.97      242.98     29.27 o 
   8   3   4        4.83       14.08     20.51 o 
   9   3   4      128.20      122.74     41.79 o 
  10   3   4      144.15      151.63     29.52 o 
  11   3   4       56.07       99.70     35.41 o 
 -11   4   4      493.75      506.91     57.25 o 
 -10   4   4       68.90        8.72     16.62 o 
  -9   4   4       33.82       22.24      8.88 o 
  -8   4   4      405.50      427.57     22.59 o 
  -7   4   4     2935.00     3020.12     42.47 o 
  -6   4   4        3.08        0.73      5.93 o 
  -5   4   4      789.91      820.81     17.47 o 
  -4   4   4      388.45      413.19     12.92 o 
  -3   4   4     4986.22     4949.22     52.77 o 
  -2   4   4        5.81        7.76      5.49 o 
  -1   4   4     2024.14     2009.26     28.20 o 
   0   4   4     2370.44     2516.78     34.04 o 
   1   4   4     8831.90     8934.90     83.49 o 
   2   4   4      882.32      922.71     20.41 o 
   3   4   4      716.95      656.05     24.55 o 
   4   4   4     1034.88      970.00     42.12 o 
   5   4   4     2850.12     2922.62     61.41 o 
   6   4   4      264.72      227.68     28.48 o 
   7   4   4      971.47     1036.70     53.27 o 
   8   4   4      295.51      290.10     33.25 o 
   9   4   4      428.69      444.64     38.93 o 
  10   4   4       50.87       49.74     28.87 o 
 -12   5   4        0.80        9.16     14.46 o 
 -11   5   4       86.74       63.76     10.49 o 
 -10   5   4       46.85       38.32     11.84 o 
  -9   5   4     2111.88     2205.39     50.18 o 
  -8   5   4        9.89       22.55      9.19 o 
  -7   5   4       56.90       47.33     10.20 o 
  -6   5   4        6.28        5.62      8.12 o 
  -5   5   4     4936.12     4817.67     59.40 o 
  -4   5   4      719.44      713.88     16.85 o 
  -3   5   4        1.82       11.01      6.00 o 
  -2   5   4      232.20      227.71     11.37 o 
  -1   5   4     2611.53     2659.06     34.78 o 
   0   5   4      642.79      611.53     16.87 o 
   1   5   4       32.60       80.11     19.94 o 
   2   5   4      737.51      725.99     19.58 o 
   3   5   4      869.85      848.66     32.32 o 
   4   5   4     1101.49     1070.46     41.13 o 
   5   5   4      196.06      204.87     23.88 o 
   6   5   4      436.83      386.82     57.01 o 
   7   5   4      104.90      107.77     26.74 o 
   8   5   4      226.82      202.43     52.23 o 
   9   5   4        6.95       18.73     24.35 o 
  10   5   4      111.45      100.03     35.82 o 
 -13   6   4      796.57      869.68     43.62 o 
 -12   6   4        6.08       23.29     14.28 o 
 -11   6   4        7.34       24.14     15.94 o 
 -10   6   4        8.88       20.09     19.58 o 
  -9   6   4     3568.89     3590.92     76.89 o 
  -8   6   4       16.43       26.37     10.79 o 
  -7   6   4      339.67      340.47     21.87 o 
  -6   6   4        0.89        9.57     10.19 o 
  -5   6   4     8694.32     8579.36    116.27 o 
  -4   6   4      103.27       92.63     11.97 o 
  -3   6   4      814.71      801.13     20.13 o 
  -2   6   4      365.93      377.78     13.58 o 
  -1   6   4    11651.16    11515.68    112.73 o 
   0   6   4      725.41      736.50     23.86 o 
   1   6   4      910.10      906.31     24.44 o 
   2   6   4      611.14      646.92     21.28 o 
   3   6   4     4067.88     4093.83     70.91 o 
   4   6   4      519.70      573.72     29.67 o 
   5   6   4      847.17      918.09     46.81 o 
   6   6   4      649.36      640.74     36.58 o 
   7   6   4     1224.70     1288.90     57.15 o 
   8   6   4      211.11      218.59     32.67 o 
   9   6   4      140.07      107.48     30.87 o 
 -14   7   4      157.84      140.41     27.03 o 
 -13   7   4       14.33       16.06     19.11 o 
 -12   7   4       35.32       30.96     12.94 o 
 -11   7   4      847.25      814.84     38.94 o 
 -10   7   4      193.17      208.09     23.27 o 
  -9   7   4      719.50      708.03     43.76 o 
  -8   7   4       61.38       49.43     18.26 o 
  -7   7   4     2154.75     2086.27     48.08 o 
  -6   7   4       16.20       28.09     11.46 o 
  -5   7   4     1569.77     1581.91     50.44 o 
  -4   7   4      888.33      847.20     30.58 o 
  -3   7   4     1356.10     1339.62     46.49 o 
  -2   7   4       10.35       -9.10      9.10 o 
  -1   7   4     1929.95     1923.43     36.38 o 
   0   7   4     1095.97     1083.65     38.77 o 
   1   7   4      446.31      478.49     25.01 o 
   2   7   4       84.38       73.65     15.59 o 
   3   7   4     1596.02     1609.29     40.41 o 
   4   7   4     1007.12      959.73     40.47 o 
   5   7   4        0.52       13.94     26.84 o 
   6   7   4      108.41       61.24     22.12 o 
   7   7   4      216.89      250.95     29.64 o 
   8   7   4      441.71      409.43     40.06 o 
   9   7   4       35.05       57.18     33.69 o 
 -14   8   4       76.07       66.69     34.49 o 
 -13   8   4        1.90        7.70     13.09 o 
 -12   8   4      256.41      242.93     28.56 o 
 -11   8   4     1642.71     1729.91     83.92 o 
 -10   8   4      176.02      180.85     22.99 o 
  -9   8   4       11.12        1.40     15.97 o 
  -8   8   4      115.95       97.82     19.86 o 
  -7   8   4     7071.20     6589.83    109.14 o 
  -6   8   4       44.56       21.63     13.26 o 
  -5   8   4       49.30       21.44     12.88 o 
  -4   8   4      277.18      261.88     17.25 o 
  -3   8   4     9371.82     9327.35    118.14 o 
  -2   8   4      272.08      238.82     16.69 o 
  -1   8   4        5.27       -2.09     13.12 o 
   0   8   4      961.66     1015.43     50.27 o 
   1   8   4     4614.09     4747.54     92.03 o 
   2   8   4       30.10       24.66     19.00 o 
   3   8   4       69.71       82.04     22.25 o 
   4   8   4      672.29      584.92     45.22 o 
   5   8   4     1381.68     1347.15     80.52 o 
   6   8   4       40.45       36.95     21.45 o 
   7   8   4       18.05        9.91     21.63 o 
   8   8   4      351.30      338.94     34.05 o 
 -14   9   4       33.79       -3.46     25.21 o 
 -13   9   4      166.51      172.31     22.87 o 
 -12   9   4      646.82      668.25     41.74 o 
 -11   9   4      921.47      921.27     62.41 o 
 -10   9   4       18.15       20.31     18.89 o 
  -9   9   4      444.58      404.42     30.89 o 
  -8   9   4     1150.72     1235.77     47.55 o 
  -7   9   4     2283.71     2204.42     55.72 o 
  -6   9   4      176.94      179.57     21.37 o 
  -5   9   4      801.32      768.45     30.65 o 
  -4   9   4      767.36      762.51     26.04 o 
  -3   9   4     5467.80     5293.01     76.39 o 
  -2   9   4      927.36      930.47     29.17 o 
  -1   9   4      527.92      525.55     34.22 o 
   0   9   4       16.92       35.33     16.82 o 
   1   9   4     3717.92     3666.95     76.33 o 
   2   9   4     1636.52     1679.40     55.62 o 
   3   9   4       21.38        4.30     28.86 o 
   4   9   4       35.08       30.07     28.34 o 
   5   9   4      809.73      836.13     88.03 o 
   6   9   4      342.16      346.29     70.77 o 
   7   9   4       29.09        4.01     38.49 o 
 -13  10   4      234.86      239.43     32.09 o 
 -12  10   4      505.48      472.86     54.96 o 
 -11  10   4        8.10        8.89     21.87 o 
 -10  10   4      189.41      231.87     30.18 o 
  -9  10   4     2547.47     2414.90     80.99 o 
  -8  10   4     1183.49     1076.59     52.44 o 
  -7  10   4      518.23      460.54     32.70 o 
  -6  10   4        0.07        8.42     18.15 o 
  -5  10   4     3881.88     3767.77     69.02 o 
  -4  10   4      559.40      512.61     23.51 o 
  -3  10   4      573.28      538.23     25.65 o 
  -2  10   4      620.60      565.75     34.93 o 
  -1  10   4     3476.40     3635.12     92.94 o 
   0  10   4      294.04      300.16     25.14 o 
   1  10   4      450.13      434.93     29.52 o 
   2  10   4     1357.67     1271.26     55.59 o 
   3  10   4     1322.17     1310.17     73.61 o 
   4  10   4       14.43      -29.96     29.96 o 
   5  10   4      167.40      153.08     35.14 o 
   6  10   4      855.52      854.67     90.71 o 
   7  10   4      143.49      168.13     48.59 o 
 -13  11   4      123.05      110.59     29.30 o 
 -12  11   4       27.65       31.40     24.65 o 
 -11  11   4        0.47      -30.36     32.85 o 
 -10  11   4     1114.99      964.73     63.32 o 
  -9  11   4      791.19      795.98     46.26 o 
  -8  11   4       63.84       38.60     21.30 o 
  -7  11   4      313.93      335.28     33.13 o 
  -6  11   4     1558.83     1535.41     57.47 o 
  -5  11   4     4041.51     4120.63     74.40 o 
  -4  11   4        7.56       12.52     15.48 o 
  -3  11   4      629.07      626.92     38.76 o 
  -2  11   4      208.27      229.96     27.59 o 
  -1  11   4     3273.29     3339.18     84.19 o 
   0  11   4      280.31      317.90     27.10 o 
   1  11   4      237.08      197.11     30.88 o 
   2  11   4        7.79       17.63     24.41 o 
   3  11   4     1229.93     1175.00     69.95 o 
   4  11   4      169.99       82.87     55.59 o 
   5  11   4       22.49       69.24     40.45 o 
   6  11   4      176.03       82.35     61.62 o 
 -12  12   4       46.12       10.14     37.34 o 
 -11  12   4      135.98      117.58     33.49 o 
 -10  12   4     1049.79     1008.76     52.70 o 
  -9  12   4      138.64      166.52     36.88 o 
  -8  12   4        0.29      -20.03     20.03 o 
  -7  12   4      502.08      451.08     38.16 o 
  -6  12   4     1881.86     1962.25     50.14 o 
  -5  12   4      611.36      654.39     31.44 o 
  -4  12   4       81.33       92.20     25.61 o 
  -3  12   4     1596.05     1709.21     69.51 o 
  -2  12   4     1808.71     2023.10     63.41 o 
  -1  12   4     1318.72     1384.04     70.08 o 
   0  12   4      474.70      469.12     43.13 o 
   1  12   4      958.40      934.85     48.29 o 
   2  12   4      214.33      205.37     30.69 o 
   3  12   4      555.92      582.81     54.00 o 
   4  12   4      686.57      657.69     94.71 o 
   5  12   4      185.55      166.84     43.15 o 
 -12  13   4      628.64      648.62     61.79 o 
 -11  13   4       52.55       31.53     23.93 o 
 -10  13   4      304.33      306.82     36.60 o 
  -9  13   4        3.12      -21.07     21.07 o 
  -8  13   4      553.14      480.08     42.38 o 
  -7  13   4      631.56      593.02     38.06 o 
  -6  13   4      271.41      244.87     26.24 o 
  -5  13   4      230.14      214.75     40.65 o 
  -4  13   4      210.04      228.13     50.29 o 
  -3  13   4      917.02      989.00     55.09 o 
  -2  13   4      146.78      142.96     29.37 o 
  -1  13   4      424.06      390.25     35.04 o 
   0  13   4       13.81        6.78     30.92 o 
   1  13   4      967.33     1069.36     51.50 o 
   2  13   4       82.63       25.32     35.51 o 
   3  13   4      271.37      184.90    103.85 o 
   4  13   4       92.74       77.36     37.96 o 
 -11  14   4       94.24      110.55     27.89 o 
 -10  14   4       48.92       50.57     23.83 o 
  -9  14   4       23.04       37.78     22.49 o 
  -8  14   4     1774.98     2011.54     64.21 o 
  -7  14   4       53.83       45.31     20.50 o 
  -6  14   4        1.79      -15.11     23.47 o 
  -5  14   4      175.49      143.06     34.93 o 
  -4  14   4     1377.17     1435.20     66.70 o 
  -3  14   4      501.55      568.74     69.17 o 
  -2  14   4       84.66      114.24     35.58 o 
  -1  14   4      351.28      407.27     35.20 o 
   0  14   4      498.52      538.27     66.18 o 
   1  14   4      361.31      435.82     45.53 o 
   2  14   4      154.33      236.86     65.74 o 
  -9  15   4      121.20      127.99     26.71 o 
  -8  15   4      593.61      576.00     45.04 o 
  -7  15   4      152.76      179.34     37.81 o 
  -6  15   4      201.00      216.17     46.15 o 
  -5  15   4       20.90       65.43     52.13 o 
  -4  15   4      692.86      757.33     60.04 o 
  -3  15   4      107.34      125.67     38.10 o 
  -2  15   4        0.42       16.02     30.96 o 
  -1  15   4      175.13      202.15     57.31 o 
   0  15   4      357.90      330.35     42.62 o 
   1  15   4      254.25      281.37     61.87 o 
  -7  16   4      170.38      137.46     45.82 o 
  -6  16   4      606.42      557.75     76.79 o 
  -5  16   4      151.32      219.28     45.28 o 
  -4  16   4       40.62       21.98     35.80 o 
  -3  16   4      110.18       63.68     34.79 o 
  -2  16   4      482.93      482.96     75.42 o 
  -2 -16   5       24.63      -17.04     57.44 o 
  -1 -16   5      340.28      411.04     75.67 o 
   0 -16   5       14.58       52.87     36.06 o 
   1 -16   5      211.25      191.87     40.80 o 
   2 -16   5       76.40       75.34     35.68 o 
   3 -16   5      262.13      315.56     40.57 o 
   4 -16   5        6.70       -1.15     29.88 o 
   5 -16   5      325.71      402.92     48.25 o 
   6 -16   5        2.75       -2.71     32.66 o 
  -4 -15   5       45.49      -37.81     45.32 o 
  -3 -15   5      258.93      295.46     70.95 o 
  -2 -15   5      254.80      302.17     49.93 o 
  -1 -15   5       64.82       28.55     34.53 o 
   0 -15   5        0.40       -3.32     35.59 o 
   1 -15   5       43.18       63.11     37.41 o 
   2 -15   5      112.75      127.35     32.70 o 
   3 -15   5        0.13        0.28     33.69 o 
   4 -15   5       35.53       61.62     27.97 o 
   5 -15   5        2.88       -6.95     26.61 o 
   6 -15   5      124.52      161.61     37.93 o 
   7 -15   5        0.35       25.53     29.26 o 
  -5 -14   5      175.36      177.55     49.14 o 
  -4 -14   5       62.53       77.86     43.80 o 
  -3 -14   5      712.76      843.34     68.71 o 
  -2 -14   5      209.06      190.16     45.81 o 
  -1 -14   5      168.70      194.45     34.13 o 
   0 -14   5      331.66      333.61     47.94 o 
   1 -14   5     1747.76     1938.83     63.63 o 
   2 -14   5      226.42      192.80     29.01 o 
   3 -14   5      299.44      251.77     37.23 o 
   4 -14   5       43.28       46.59     26.20 o 
   5 -14   5      333.39      361.07     38.30 o 
   6 -14   5      112.54      115.17     30.19 o 
   7 -14   5      393.62      336.07     40.55 o 
   8 -14   5       63.56       67.80     22.70 o 
   9 -14   5      105.41      105.59     32.61 o 
  -7 -13   5       91.12       81.04     62.34 o 
  -6 -13   5       77.66       79.63     45.14 o 
  -5 -13   5       34.06        5.53     33.05 o 
  -4 -13   5      139.19      117.44     36.30 o 
  -3 -13   5      197.30      137.69     44.82 o 
  -2 -13   5      356.30      290.39     43.60 o 
  -1 -13   5       77.96       53.62     30.38 o 
   0 -13   5      229.17      223.68     25.78 o 
   1 -13   5      291.29      288.82     31.85 o 
   2 -13   5      737.77      821.78     51.12 o 
   3 -13   5        7.92       11.70     22.79 o 
   4 -13   5      251.79      259.28     29.38 o 
   5 -13   5      763.78      854.92     49.09 o 
   6 -13   5      229.42      200.24     32.63 o 
   7 -13   5      269.54      298.25     27.72 o 
   8 -13   5       37.35       34.93     22.04 o 
   9 -13   5       26.94       59.52     27.75 o 
  -8 -12   5       13.49       63.74     36.25 o 
  -7 -12   5       29.79       80.29     43.24 o 
  -6 -12   5      104.55       66.86     41.66 o 
  -5 -12   5     1130.58     1184.27     81.50 o 
  -4 -12   5       73.69       25.87     32.91 o 
  -3 -12   5      163.93      142.78     45.68 o 
  -2 -12   5      629.03      595.05     46.72 o 
  -1 -12   5     1506.39     1556.72     60.63 o 
   0 -12   5      432.40      423.91     30.92 o 
   1 -12   5      539.50      571.40     33.16 o 
   2 -12   5     1114.78     1131.18     64.32 o 
   3 -12   5      252.32      273.57     33.43 o 
   4 -12   5      408.07      434.38     32.56 o 
   5 -12   5      225.94      247.32     30.75 o 
   6 -12   5      736.60      711.99     34.97 o 
   7 -12   5      565.09      531.93     32.03 o 
   8 -12   5       33.77       61.86     22.10 o 
   9 -12   5       31.72       -3.06     20.56 o 
  10 -12   5      154.24      162.38     40.14 o 
  -9 -11   5      216.14      213.92     40.56 o 
  -8 -11   5       64.21       64.11     37.16 o 
  -7 -11   5        0.95       -3.58     21.91 o 
  -6 -11   5        0.08        4.58     21.39 o 
  -5 -11   5     1252.01     1233.26     81.05 o 
  -4 -11   5      696.90      729.42     96.66 o 
  -3 -11   5       18.72       39.03     29.59 o 
  -2 -11   5       97.72       83.83     30.07 o 
  -1 -11   5     1612.39     1651.16     46.83 o 
   0 -11   5     1502.42     1558.17     45.93 o 
   1 -11   5      351.39      342.82     24.04 o 
   2 -11   5      469.17      471.87     30.35 o 
   3 -11   5     1317.56     1339.87     41.90 o 
   4 -11   5     1635.75     1681.87     43.54 o 
   5 -11   5     1283.49     1345.00     47.39 o 
   6 -11   5      555.50      513.78     30.25 o 
   7 -11   5      166.60      136.22     24.33 o 
   8 -11   5      649.76      535.62     39.94 o 
   9 -11   5      249.37      237.04     28.18 o 
  10 -11   5       49.46       26.76     30.02 o 
  11 -11   5      269.06      278.33     57.92 o 
  -9 -10   5        3.83       -8.67     23.93 o 
  -8 -10   5      366.31      350.69     39.87 o 
  -7 -10   5      667.85      653.22     43.93 o 
  -6 -10   5       20.68        1.87     19.49 o 
  -5 -10   5        4.70        7.53     19.72 o 
  -4 -10   5      965.94      959.35     75.00 o 
  -3 -10   5     1378.02     1341.87     63.76 o 
  -2 -10   5        1.87      -12.99     16.77 o 
  -1 -10   5      118.92       99.40     18.46 o 
   0 -10   5     3182.07     3222.48     61.05 o 
   1 -10   5      728.01      770.39     30.03 o 
   2 -10   5       77.57       61.46     15.63 o 
   3 -10   5        5.43       15.92     12.26 o 
   4 -10   5     3437.60     3413.77    100.03 o 
   5 -10   5       51.92       41.27     15.33 o 
   6 -10   5       65.92       46.84     16.99 o 
   7 -10   5       35.58       24.68     19.08 o 
   8 -10   5     1792.67     1728.89     60.58 o 
   9 -10   5      164.75      142.67     27.43 o 
  10 -10   5       80.04       87.36     27.19 o 
  11 -10   5       19.08       16.01     27.93 o 
 -10  -9   5       10.04      -26.21     26.21 o 
  -9  -9   5        7.34       14.62     23.47 o 
  -8  -9   5        0.23        0.40     22.02 o 
  -7  -9   5     1181.90     1156.79     52.94 o 
  -6  -9   5      850.80      867.31     45.76 o 
  -5  -9   5       13.28        5.90     17.78 o 
  -4  -9   5      227.76      227.49     23.28 o 
  -3  -9   5     2448.98     2359.32     48.86 o 
  -2  -9   5     1067.05     1065.19     39.93 o 
  -1  -9   5      386.36      409.18     24.11 o 
   0  -9   5      675.02      679.40     32.56 o 
   1  -9   5     3480.08     3401.82     57.48 o 
   2  -9   5     1299.76     1364.00     32.16 o 
   3  -9   5      233.87      252.22     16.14 o 
   4  -9   5     1401.04     1366.29     52.99 o 
   5  -9   5      923.90      883.32     38.55 o 
   6  -9   5      890.54      914.15     55.24 o 
   7  -9   5      567.02      520.09     46.17 o 
   8  -9   5      830.32      851.86     45.00 o 
   9  -9   5      101.28       62.14     20.98 o 
  10  -9   5      161.80      108.08     36.13 o 
  11  -9   5      325.77      418.03     45.52 o 
 -11  -8   5      131.18       37.79     31.90 o 
 -10  -8   5      195.44      185.80     30.42 o 
  -9  -8   5      628.62      625.47     42.06 o 
  -8  -8   5      577.61      615.09     40.93 o 
  -7  -8   5      221.89      217.36     28.95 o 
  -6  -8   5     1547.91     1511.87     55.40 o 
  -5  -8   5      487.39      509.17     30.33 o 
  -4  -8   5      107.76       89.21     17.48 o 
  -3  -8   5      938.50      941.90     27.88 o 
  -2  -8   5     7301.95     7160.78    111.93 o 
  -1  -8   5      573.48      632.47     22.61 o 
   0  -8   5       64.03       63.79     12.46 o 
   1  -8   5      359.31      401.08     23.96 o 
   2  -8   5     7631.20     7837.67     86.52 o 
   3  -8   5        1.18       -8.39      8.39 o 
   4  -8   5       30.10       16.88     11.21 o 
   5  -8   5      450.37      453.08     26.08 o 
   6  -8   5     3550.89     3574.56     73.75 o 
   7  -8   5       33.13       -1.38     14.80 o 
   8  -8   5        9.67        8.18     16.79 o 
   9  -8   5        9.63       -7.88     17.64 o 
  10  -8   5     1200.15     1162.40     77.63 o 
  11  -8   5      116.60      106.30     25.17 o 
 -11  -7   5       20.06       53.04     31.20 o 
 -10  -7   5        0.05       12.79     32.40 o 
  -9  -7   5     1211.72     1204.76     52.38 o 
  -8  -7   5        8.35       11.05     21.38 o 
  -7  -7   5      379.68      327.83     33.37 o 
  -6  -7   5      100.88      102.10     21.87 o 
  -5  -7   5     3077.57     3064.02    124.64 o 
  -4  -7   5        8.86       26.02     13.08 o 
  -3  -7   5        1.51        5.51      9.85 o 
  -2  -7   5     2947.14     2970.12     40.16 o 
  -1  -7   5     2762.02     2696.82     48.55 o 
   0  -7   5      688.01      699.66     20.17 o 
   1  -7   5       61.02       63.37      9.39 o 
   2  -7   5     5629.13     5437.56     60.79 o 
   3  -7   5     1093.73     1112.28     24.41 o 
   4  -7   5      298.14      288.71     23.18 o 
   5  -7   5      184.09      141.90     14.89 o 
   6  -7   5     3626.21     3448.26     71.09 o 
   7  -7   5      120.67       93.63     18.99 o 
   8  -7   5        0.61       -1.96     15.17 o 
   9  -7   5       35.48       28.56     18.96 o 
  10  -7   5      909.64      959.12     75.47 o 
  11  -7   5        1.46      -20.50     20.50 o 
  12  -7   5        1.50       19.86     28.34 o 
 -12  -6   5      143.94      149.93     34.92 o 
 -11  -6   5      194.00      160.91     27.61 o 
 -10  -6   5      573.29      618.90     46.83 o 
  -9  -6   5      535.02      497.44     35.53 o 
  -8  -6   5     1350.58     1328.07     56.66 o 
  -7  -6   5      694.98      686.75     36.56 o 
  -6  -6   5      837.68      822.01     40.18 o 
  -5  -6   5     2834.51     2855.93     62.59 o 
  -4  -6   5     4288.41     4221.32     71.85 o 
  -3  -6   5     2058.91     2026.71     44.15 o 
  -2  -6   5     1348.44     1330.48     23.16 o 
  -1  -6   5     2066.11     2122.70     31.12 o 
   0  -6   5     9266.92     9011.88     92.45 o 
   1  -6   5       86.60      107.63      8.99 o 
   2  -6   5       50.71       59.67      8.48 o 
   3  -6   5      946.13      939.72     29.55 o 
   4  -6   5     6871.17     6727.79     89.53 o 
   5  -6   5        6.32       12.15     11.28 o 
   6  -6   5      114.29      121.55     18.18 o 
   7  -6   5       36.79       22.17     15.14 o 
   8  -6   5     2179.93     2143.66     60.12 o 
   9  -6   5       66.38       67.15     20.30 o 
  10  -6   5       49.43       83.88     22.21 o 
  11  -6   5        0.46      -17.63     19.83 o 
  12  -6   5      155.70      221.87    101.32 o 
 -12  -5   5        1.05       -7.58     20.49 o 
 -11  -5   5      177.53      170.23     27.52 o 
 -10  -5   5      222.90      241.21     28.04 o 
  -9  -5   5      337.46      340.06     29.07 o 
  -8  -5   5      509.62      490.46     38.37 o 
  -7  -5   5     1541.15     1460.73     62.50 o 
  -6  -5   5      459.37      470.00     25.28 o 
  -5  -5   5     1229.56     1197.88     36.22 o 
  -4  -5   5     4957.02     4804.94     79.83 o 
  -3  -5   5     2901.17     2930.39     50.80 o 
  -2  -5   5      690.10      665.94     15.10 o 
  -1  -5   5     3212.00     3173.16     38.94 o 
   0  -5   5     7312.13     7247.25     73.47 o 
   1  -5   5     2053.55     2066.95     28.42 o 
   2  -5   5      698.03      677.05     16.80 o 
   3  -5   5      296.54      276.23     14.70 o 
   4  -5   5    10932.46    10894.62    130.15 o 
   5  -5   5       90.76       87.79     14.02 o 
   6  -5   5       16.24       18.39     12.18 o 
   7  -5   5       10.96       -1.73     14.01 o 
   8  -5   5     3467.47     3377.21     85.30 o 
   9  -5   5        3.54       13.95     18.12 o 
  10  -5   5       15.69       14.20     20.12 o 
  11  -5   5        9.68       27.30     22.05 o 
  12  -5   5      758.13      718.37     61.17 o 
 -13  -4   5       57.57       60.51     29.34 o 
 -12  -4   5      645.23      677.56     38.97 o 
 -11  -4   5      172.48      184.49     25.38 o 
 -10  -4   5      155.89      175.32     23.85 o 
  -9  -4   5      387.19      403.89     28.87 o 
  -8  -4   5      840.63      803.23     40.05 o 
  -7  -4   5      654.63      634.52     27.00 o 
  -6  -4   5     1741.73     1631.26     41.31 o 
  -5  -4   5     2562.63     2503.41     53.23 o 
  -4  -4   5      440.22      420.68     19.76 o 
  -3  -4   5     2164.93     2170.69     35.58 o 
  -2  -4   5     5434.85     5390.19     67.32 o 
  -1  -4   5     2942.76     3010.18     44.36 o 
   0  -4   5      343.43      363.41     12.69 o 
   1  -4   5     1433.38     1490.99     23.26 o 
   2  -4   5     2745.81     2817.29     35.76 o 
   3  -4   5     1754.39     1818.68     32.15 o 
   4  -4   5      154.20      177.75     13.28 o 
   5  -4   5       60.07       61.62     12.02 o 
   6  -4   5     1377.19     1385.84     37.72 o 
   7  -4   5      125.75       83.54     20.76 o 
   8  -4   5      910.27      898.43     57.88 o 
   9  -4   5       21.43       37.07     20.38 o 
  10  -4   5      268.06      312.93     31.74 o 
  11  -4   5        0.08      -13.84     26.20 o 
  12  -4   5      171.90      193.72     42.21 o 
 -13  -3   5        3.74       22.02     18.43 o 
 -12  -3   5      565.48      598.22     43.89 o 
 -11  -3   5      130.80      124.57     37.25 o 
 -10  -3   5      167.00      170.56     21.49 o 
  -9  -3   5      317.35      334.77     24.29 o 
  -8  -3   5     2911.85     2836.37     59.69 o 
  -7  -3   5     1157.03     1120.88     32.56 o 
  -6  -3   5     2731.33     2627.22     52.37 o 
  -5  -3   5      710.81      741.36     25.25 o 
  -4  -3   5     2783.43     2665.70     36.54 o 
  -3  -3   5     2699.88     2670.65     41.00 o 
  -2  -3   5    11274.06    11498.18    130.22 o 
  -1  -3   5     2772.59     3021.18     40.52 o 
   0  -3   5     2337.27     2243.41     36.56 o 
   1  -3   5     2020.35     2052.03     28.45 o 
   2  -3   5    16394.62    16096.97    145.63 o 
   3  -3   5      935.51      963.16     21.78 o 
   4  -3   5      509.43      473.25     18.16 o 
   5  -3   5      218.88      168.12     15.19 o 
   6  -3   5     4323.17     4272.06     80.91 o 
   7  -3   5       81.67      103.16     18.21 o 
   8  -3   5      317.05      271.24     26.85 o 
   9  -3   5        0.64        0.57     17.43 o 
  10  -3   5     1350.16     1416.32    135.38 o 
  11  -3   5       12.75       -2.36     22.38 o 
  12  -3   5        2.32       20.54     55.56 o 
 -14  -2   5       81.37       63.20     31.24 o 
 -13  -2   5       13.48        9.15     17.50 o 
 -12  -2   5       15.71        2.43     17.93 o 
 -11  -2   5      399.20      443.49     40.05 o 
 -10  -2   5      186.79      226.93     21.03 o 
  -9  -2   5       17.71       24.42     12.39 o 
  -8  -2   5        1.51        8.37      9.37 o 
  -7  -2   5     1944.00     1945.75     41.16 o 
  -6  -2   5      707.93      753.83     27.84 o 
  -5  -2   5       24.49       29.37      7.09 o 
  -4  -2   5      177.75      209.55     11.13 o 
  -3  -2   5     4859.67     4993.92     90.05 o 
  -2  -2   5      696.99      745.71     20.64 o 
  -1  -2   5       12.05        9.28      6.64 o 
   0  -2   5      606.19      809.60     20.66 o 
   1  -2   5     6125.63     6278.54     72.66 o 
   2  -2   5     2335.91     2412.96     32.06 o 
   3  -2   5        2.85        2.27      6.95 o 
   4  -2   5      277.21      291.52     14.51 o 
   5  -2   5     1868.02     1815.81     54.80 o 
   6  -2   5     2594.44     2508.18     52.04 o 
   7  -2   5       85.73       71.71     18.70 o 
   8  -2   5        9.58       36.46     18.16 o 
   9  -2   5      121.98       96.25     24.17 o 
  10  -2   5      331.90      370.04     65.22 o 
  11  -2   5       74.69       68.31     25.85 o 
  12  -2   5       11.20       24.33     32.17 o 
 -14  -1   5      252.42      297.04     42.49 o 
 -13  -1   5       68.66       63.88     24.26 o 
 -12  -1   5      232.14      228.55     21.32 o 
 -11  -1   5      202.17      179.37     18.70 o 
 -10  -1   5     1194.77     1218.91     37.02 o 
  -9  -1   5      426.98      426.76     21.06 o 
  -8  -1   5     1593.15     1650.59     46.46 o 
  -7  -1   5      484.66      521.38     15.67 o 
  -6  -1   5     2642.01     2658.10     31.95 o 
  -5  -1   5       92.17       96.16     10.73 o 
  -4  -1   5     3169.42     3209.60     49.54 o 
  -3  -1   5     1314.40     1474.43     32.41 o 
  -2  -1   5    10691.58    11114.19    160.83 o 
  -1  -1   5       10.96        7.91      8.29 o 
   0  -1   5     5017.45     4983.28     59.96 o 
   1  -1   5     2248.59     2321.21     32.55 o 
   2  -1   5      515.20      471.70     13.85 o 
   3  -1   5        0.19        0.92      6.75 o 
   4  -1   5     5327.44     5236.20     66.02 o 
   5  -1   5     1301.49     1313.82     36.10 o 
   6  -1   5       60.11       80.17     15.58 o 
   7  -1   5       80.73      110.71     20.50 o 
   8  -1   5     1433.72     1436.65     54.75 o 
   9  -1   5      300.30      295.32     41.36 o 
  10  -1   5        0.80       26.33     22.33 o 
  11  -1   5      106.36       36.64     25.47 o 
 -14   0   5       12.21       29.62     22.72 o 
 -13   0   5      416.39      372.20     33.78 o 
 -12   0   5        1.76       -1.41     12.11 o 
 -11   0   5       73.37       76.95     13.37 o 
 -10   0   5       78.29       79.64     12.25 o 
  -9   0   5     2123.04     2184.29     38.39 o 
  -8   0   5       62.60       80.89     16.90 o 
  -7   0   5      158.18      157.51      7.43 o 
  -6   0   5      483.27      474.50     16.39 o 
  -5   0   5     5297.63     5467.30     58.85 o 
  -4   0   5     1476.26     1544.00     23.24 o 
  -3   0   5     1428.56     1346.56     23.19 o 
  -2   0   5      556.31      501.75     17.38 o 
  -1   0   5     4027.42     4135.44     58.89 o 
   0   0   5      793.74      712.74     16.71 o 
   1   0   5     1943.31     1947.46     29.53 o 
   2   0   5     2250.55     2401.17     30.75 o 
   3   0   5     1689.12     1609.00     41.98 o 
   4   0   5     2255.98     2247.89     36.77 o 
   5   0   5      181.55      208.28     18.89 o 
   6   0   5       12.59       10.76     14.50 o 
   7   0   5      526.85      463.05     33.79 o 
   8   0   5     1109.10     1072.81     49.45 o 
   9   0   5       44.27       76.88     23.28 o 
  10   0   5       14.90       18.09     23.38 o 
  11   0   5       29.19       52.50     31.27 o 
 -13   1   5      196.43      151.91     51.98 o 
 -12   1   5      273.79      322.44     26.68 o 
 -11   1   5       14.30       14.88     31.95 o 
 -10   1   5      323.44      328.63     45.80 o 
  -9   1   5     1276.37     1378.87     49.92 o 
  -8   1   5      623.49      629.08     13.84 o 
  -7   1   5       47.21       49.34      5.88 o 
  -6   1   5     1306.75     1318.67     20.09 o 
  -5   1   5     3815.48     3967.82     45.29 o 
  -4   1   5     1048.57     1103.36     18.97 o 
  -3   1   5     1202.91     1158.19     19.15 o 
  -2   1   5     1666.04     1741.69     26.36 o 
  -1   1   5     5370.20     5643.05     70.38 o 
   0   1   5      135.02      122.22      8.21 o 
   1   1   5     2383.57     2303.95     30.96 o 
   2   1   5      977.40     1010.88     18.17 o 
   3   1   5     2334.79     2201.37     46.79 o 
   4   1   5      301.40      340.84     25.91 o 
   5   1   5     2377.09     2265.83     52.42 o 
   6   1   5      125.38       80.33     43.55 o 
   7   1   5      841.79      908.22     69.13 o 
   8   1   5       11.40       -2.48     19.37 o 
   9   1   5      348.51      390.88     42.23 o 
  10   1   5      106.22       96.88     33.47 o 
  11   1   5      225.04      202.36     40.34 o 
 -11   2   5     1012.45      967.98    102.79 o 
 -10   2   5      148.70      166.28     43.99 o 
  -9   2   5      104.72       63.46     16.06 o 
  -8   2   5      203.26      225.55     24.51 o 
  -7   2   5     3184.14     3273.15     40.48 o 
  -6   2   5      940.84      980.47     18.62 o 
  -5   2   5      157.39      144.93     10.83 o 
  -4   2   5      389.57      400.63     12.07 o 
  -3   2   5     3200.77     3183.89     43.20 o 
  -2   2   5     2296.23     2219.46     38.56 o 
  -1   2   5      693.02      663.27     16.04 o 
   0   2   5      512.38      513.57     15.02 o 
   1   2   5      507.96      536.98     15.11 o 
   2   2   5     1572.26     1642.51     26.77 o 
   3   2   5       87.72       95.13     10.52 o 
   4   2   5      148.03      152.02     15.66 o 
   5   2   5       28.66        3.83     12.08 o 
   6   2   5      320.00      304.50     29.71 o 
   7   2   5      112.16       87.78     24.56 o 
   8   2   5      146.44      148.59     39.00 o 
   9   2   5       94.65       63.29     24.36 o 
  10   2   5       55.30       19.91     25.06 o 
  11   2   5        0.16       28.43     30.94 o 
 -10   3   5       45.91       41.91     20.98 o 
  -9   3   5      526.79      431.84     32.59 o 
  -8   3   5      118.82      126.52     12.63 o 
  -7   3   5     4512.60     4642.52     60.75 o 
  -6   3   5       57.83       50.92      7.13 o 
  -5   3   5     2101.25     2092.36     29.73 o 
  -4   3   5      476.41      558.07     21.74 o 
  -3   3   5     9552.57     9775.21    109.98 o 
  -2   3   5       52.41       40.91      7.77 o 
  -1   3   5     4152.84     4027.37     45.27 o 
   0   3   5      209.44      216.56     10.81 o 
   1   3   5     5325.84     5278.70     56.87 o 
   2   3   5      137.20      128.78     10.07 o 
   3   3   5     4383.19     4321.73     57.81 o 
   4   3   5       93.89       64.88     15.05 o 
   5   3   5     1590.54     1509.06     42.77 o 
   6   3   5       28.05       30.36     19.09 o 
   7   3   5     1115.71     1145.09     52.30 o 
   8   3   5        1.04       17.69     22.17 o 
   9   3   5      227.01      215.54     32.93 o 
  10   3   5        2.55       15.24     24.88 o 
 -11   4   5        1.05       34.31     26.50 o 
 -10   4   5       16.18       16.35     17.75 o 
  -9   4   5      564.16      563.22     33.14 o 
  -8   4   5      170.65      181.47     14.54 o 
  -7   4   5       21.14       30.24      9.15 o 
  -6   4   5        6.91        9.84      8.57 o 
  -5   4   5      271.08      287.29     11.60 o 
  -4   4   5      833.10      802.39     19.76 o 
  -3   4   5      146.68      138.08     11.73 o 
  -2   4   5      385.11      406.22     13.76 o 
  -1   4   5        0.49        2.73      5.39 o 
   0   4   5      437.19      491.58     15.26 o 
   1   4   5      327.84      329.42     12.38 o 
   2   4   5        2.01        4.92      7.93 o 
   3   4   5      319.12      306.15     17.43 o 
   4   4   5       79.83       78.48     16.10 o 
   5   4   5       81.92       59.20     18.36 o 
   6   4   5       26.25       24.53     18.26 o 
   7   4   5      470.74      449.30     38.29 o 
   8   4   5       19.44       30.14     23.33 o 
   9   4   5       40.11        6.43     24.43 o 
  10   4   5        5.19       26.44     30.22 o 
 -12   5   5        9.02        9.16     34.47 o 
 -11   5   5      915.73      951.73     48.50 o 
 -10   5   5       74.37       79.47     20.31 o 
  -9   5   5     2261.49     2238.00     49.24 o 
  -8   5   5      338.63      333.79     20.98 o 
  -7   5   5     1563.77     1566.74     35.44 o 
  -6   5   5      345.63      337.17     20.53 o 
  -5   5   5     5458.87     5184.56     73.33 o 
  -4   5   5      270.22      264.07     15.97 o 
  -3   5   5     3951.08     3842.70     59.21 o 
  -2   5   5      488.64      491.00     12.79 o 
  -1   5   5     3984.35     3868.56     43.29 o 
   0   5   5      529.86      525.25     16.50 o 
   1   5   5     3345.99     3316.12     41.30 o 
   2   5   5      450.81      481.26     22.29 o 
   3   5   5     1493.31     1473.38     36.69 o 
   4   5   5        0.14       -0.76     14.29 o 
   5   5   5     1266.96     1305.87     49.19 o 
   6   5   5        6.50        2.57     18.86 o 
   7   5   5      202.39      198.61     48.27 o 
   8   5   5        2.13       10.75     23.05 o 
   9   5   5      323.18      319.51     51.68 o 
 -13   6   5       13.96       27.25     19.54 o 
 -12   6   5      244.90      219.88     19.75 o 
 -11   6   5       93.88       98.78     21.96 o 
 -10   6   5        9.25       30.12     15.09 o 
  -9   6   5        4.20       20.09     13.54 o 
  -8   6   5      514.31      500.21     22.79 o 
  -7   6   5      443.80      403.09     24.63 o 
  -6   6   5      102.61      126.93     19.52 o 
  -5   6   5     1032.39      903.81     29.89 o 
  -4   6   5     1599.30     1609.98     36.19 o 
  -3   6   5      693.71      763.51     25.41 o 
  -2   6   5       81.64       75.96     10.24 o 
  -1   6   5     1151.10     1135.34     25.10 o 
   0   6   5      830.32      856.91     28.20 o 
   1   6   5     2016.58     2023.87     59.98 o 
   2   6   5       56.27       40.41     12.95 o 
   3   6   5      560.04      570.72     25.35 o 
   4   6   5      456.27      442.28     29.94 o 
   5   6   5     1061.00     1068.66     64.86 o 
   6   6   5        1.23        9.06     20.33 o 
   7   6   5      170.94      133.67     42.59 o 
   8   6   5        0.56       -4.62     24.31 o 
   9   6   5      389.74      379.53     51.12 o 
 -14   7   5       49.30       41.08     24.97 o 
 -13   7   5      175.84      156.97     30.90 o 
 -12   7   5      316.72      298.58     29.23 o 
 -11   7   5      693.65      696.43     37.12 o 
 -10   7   5      266.06      267.31     25.16 o 
  -9   7   5      922.73      901.18     38.15 o 
  -8   7   5      929.33      956.39     35.63 o 
  -7   7   5      338.29      376.00     22.20 o 
  -6   7   5      123.42      114.28     18.49 o 
  -5   7   5     3040.34     2841.76     59.16 o 
  -4   7   5     1457.17     1495.36     33.42 o 
  -3   7   5      759.97      729.52     26.33 o 
  -2   7   5       33.97       39.25     11.22 o 
  -1   7   5     1074.26     1156.67     32.96 o 
   0   7   5     1554.96     1649.75     41.50 o 
   1   7   5      384.78      369.21     24.07 o 
   2   7   5       13.15        6.91     16.68 o 
   3   7   5      776.25      836.72     39.99 o 
   4   7   5      582.99      543.74     41.35 o 
   5   7   5        0.74      -18.11     19.53 o 
   6   7   5       11.42       21.73     21.60 o 
   7   7   5      153.12      125.67     27.11 o 
   8   7   5      173.80      151.94     28.87 o 
 -14   8   5      167.35      161.38     28.86 o 
 -13   8   5       69.80       85.65     15.42 o 
 -12   8   5       19.37       38.51     20.21 o 
 -11   8   5      161.51      155.42     23.59 o 
 -10   8   5     1077.23     1117.64     44.25 o 
  -9   8   5      340.45      320.14     30.98 o 
  -8   8   5      184.84      168.60     20.83 o 
  -7   8   5      774.65      742.99     33.47 o 
  -6   8   5     2205.70     2142.52     71.88 o 
  -5   8   5     2342.16     2163.64     45.84 o 
  -4   8   5      298.61      269.44     17.90 o 
  -3   8   5      143.54      140.19     16.03 o 
  -2   8   5     1467.15     1536.10     36.77 o 
  -1   8   5     3537.28     3577.09     67.43 o 
   0   8   5       59.30       48.86     17.37 o 
   1   8   5      509.34      508.17     29.32 o 
   2   8   5      337.17      352.61     34.12 o 
   3   8   5     1144.41     1185.83     89.25 o 
   4   8   5       44.85       26.90     27.97 o 
   5   8   5      195.66      166.25     43.07 o 
   6   8   5       36.94       57.99     40.08 o 
   7   8   5      554.59      583.91     62.83 o 
   8   8   5       23.05       34.16     46.57 o 
 -14   9   5      173.80      142.60     28.12 o 
 -13   9   5      259.61      259.90     31.96 o 
 -12   9   5        3.13       -5.18     19.16 o 
 -11   9   5       35.69       41.93     21.25 o 
 -10   9   5     1148.46     1069.95     45.46 o 
  -9   9   5       28.33        9.57     17.61 o 
  -8   9   5       90.86       96.24     20.04 o 
  -7   9   5      251.74      246.94     24.13 o 
  -6   9   5     3375.95     3267.67     68.65 o 
  -5   9   5       20.83       29.12     13.68 o 
  -4   9   5        4.90       -1.82     12.23 o 
  -3   9   5      349.39      345.05     19.52 o 
  -2   9   5     3830.66     3802.08     79.20 o 
  -1   9   5      304.90      306.05     32.77 o 
   0   9   5       11.29       16.93     16.77 o 
   1   9   5      630.21      573.91     44.47 o 
   2   9   5     1546.57     1659.08     65.93 o 
   3   9   5      309.31      317.05     38.25 o 
   4   9   5      172.88      187.93     36.13 o 
   5   9   5       49.28       53.04     31.85 o 
   6   9   5      330.02      298.08     51.72 o 
   7   9   5       45.50      126.45     45.67 o 
 -13  10   5      318.58      340.71     43.02 o 
 -12  10   5      297.86      318.67     34.78 o 
 -11  10   5        3.26       24.78     20.15 o 
 -10  10   5       95.50       94.76     31.01 o 
  -9  10   5      526.36      531.64     38.22 o 
  -8  10   5      799.79      783.68     40.69 o 
  -7  10   5      628.46      664.41     32.49 o 
  -6  10   5      933.66      830.02     36.85 o 
  -5  10   5      133.08      124.49     19.13 o 
  -4  10   5     1417.90     1307.22     45.68 o 
  -3  10   5     1214.74     1232.31     38.28 o 
  -2  10   5      936.13     1006.74     44.87 o 
  -1  10   5       63.25       34.90     17.82 o 
   0  10   5      308.38      317.28     27.17 o 
   1  10   5     1182.61     1328.82     46.36 o 
   2  10   5      676.96      666.38     41.88 o 
   3  10   5        4.57       53.23     34.18 o 
   4  10   5       28.64      -18.69     30.76 o 
   5  10   5      618.31      600.13     49.35 o 
   6  10   5      131.15      107.58     43.06 o 
 -13  11   5       47.69       31.12     26.57 o 
 -12  11   5      600.34      616.75     54.68 o 
 -11  11   5       61.78       69.38     25.97 o 
 -10  11   5        2.39      -14.49     20.14 o 
  -9  11   5      143.01      188.54     28.95 o 
  -8  11   5     1964.02     1960.86     60.91 o 
  -7  11   5       21.93        8.74     17.52 o 
  -6  11   5       24.33       35.77     18.63 o 
  -5  11   5        0.03       20.42     15.97 o 
  -4  11   5     3526.65     3703.36     94.64 o 
  -3  11   5      280.62      278.18     41.01 o 
  -2  11   5       33.65       64.71     22.65 o 
  -1  11   5       58.30       46.89     21.87 o 
   0  11   5     2579.11     2680.13     63.37 o 
   1  11   5      374.69      352.23     34.46 o 
   2  11   5       17.82       25.76     25.11 o 
   3  11   5       80.03      102.88     39.06 o 
   4  11   5      695.23      634.30     72.79 o 
   5  11   5      204.95      233.93     47.50 o 
 -12  12   5      174.55      149.94     27.62 o 
 -11  12   5      199.08      197.00     35.39 o 
 -10  12   5      131.09      160.63     27.43 o 
  -9  12   5        1.17       -0.48     19.49 o 
  -8  12   5      780.91      706.87     43.11 o 
  -7  12   5      180.78      180.88     29.15 o 
  -6  12   5      194.58      172.39     21.88 o 
  -5  12   5        6.48       -0.93     18.39 o 
  -4  12   5     1254.15     1162.12     60.85 o 
  -3  12   5        6.57        8.11     25.48 o 
  -2  12   5       38.44       16.67     21.50 o 
  -1  12   5      278.30      246.08     29.12 o 
   0  12   5     1580.07     1655.35     60.66 o 
   1  12   5       36.54       34.74     25.11 o 
   2  12   5       25.78       17.71     33.14 o 
   3  12   5      183.58      196.05     41.82 o 
   4  12   5      628.68      617.65     75.92 o 
 -11  13   5       96.02      101.12     31.76 o 
 -10  13   5      863.26      795.27     43.82 o 
  -9  13   5       60.68       17.01     21.78 o 
  -8  13   5        3.45       -8.32     20.39 o 
  -7  13   5       87.17       66.78     23.12 o 
  -6  13   5     1571.32     1611.39     65.25 o 
  -5  13   5        0.67      -11.65     37.20 o 
  -4  13   5       37.57       18.68     30.12 o 
  -3  13   5       17.91       23.16     27.16 o 
  -2  13   5     1268.64     1341.62     63.04 o 
  -1  13   5       29.71       31.84     25.46 o 
   0  13   5        8.26       14.32     31.76 o 
   1  13   5       61.90       57.78     33.38 o 
   2  13   5      530.86      530.50    112.69 o 
   3  13   5       91.10       91.75     45.48 o 
 -10  14   5      380.56      324.90     35.41 o 
  -9  14   5        5.89        3.72     21.66 o 
  -8  14   5        4.57       23.93     21.98 o 
  -7  14   5       80.95       87.12     25.50 o 
  -6  14   5     1232.63     1338.86     95.33 o 
  -5  14   5       29.51       49.04     38.45 o 
  -4  14   5        1.48        6.64     28.24 o 
  -3  14   5        5.82       33.68     33.03 o 
  -2  14   5     1401.08     1427.81     73.60 o 
  -1  14   5        3.85        5.63     23.73 o 
   0  14   5        1.81       28.69     32.45 o 
   1  14   5        4.73       -4.39     29.75 o 
   2  14   5      660.17      579.23     78.29 o 
  -9  15   5        0.74        7.86     22.36 o 
  -8  15   5      289.07      270.75     37.91 o 
  -7  15   5        2.55        1.74     35.67 o 
  -6  15   5       67.08       45.32     50.38 o 
  -5  15   5        4.72       46.80     31.69 o 
  -4  15   5      405.66      407.89     48.01 o 
  -3  15   5       71.86       52.87     35.31 o 
  -2  15   5      139.16      146.04     37.99 o 
  -1  15   5        7.24       24.29     47.07 o 
   0  15   5      207.22      188.63     37.54 o 
  -6  16   5        3.09       32.53     53.50 o 
  -5  16   5        6.80      -26.53     37.40 o 
  -4  16   5      625.84      754.70     58.22 o 
  -2 -16   6      646.73      815.34     94.71 o 
  -1 -16   6        0.09      -10.18     55.63 o 
   0 -16   6      464.48      487.36     50.27 o 
   1 -16   6      333.20      364.99     46.81 o 
   2 -16   6      682.44      786.02     92.77 o 
   3 -16   6       64.11       46.66     32.27 o 
   4 -16   6      291.37      297.57     41.61 o 
   5 -16   6      594.32      570.12     43.40 o 
  -4 -15   6      378.97      378.37     56.37 o 
  -3 -15   6      398.08      341.48     52.68 o 
  -2 -15   6      484.03      529.50     56.49 o 
  -1 -15   6      435.72      427.73     47.01 o 
   0 -15   6      453.82      505.37     69.73 o 
   1 -15   6       76.58       75.23     32.83 o 
   2 -15   6      823.10      895.22     55.84 o 
   3 -15   6      642.46      760.95     52.34 o 
   4 -15   6      573.48      610.81     55.36 o 
   5 -15   6       15.37       37.05     27.53 o 
   6 -15   6      402.41      439.30     65.18 o 
   7 -15   6      718.62      667.26     49.20 o 
  -5 -14   6       12.11      -29.40     41.96 o 
  -4 -14   6      181.90      202.65     50.16 o 
  -3 -14   6     1030.52     1158.68     78.68 o 
  -2 -14   6      728.38      810.52     65.71 o 
  -1 -14   6       46.98       39.31     29.64 o 
   0 -14   6      673.55      841.31     63.22 o 
   1 -14   6      290.30      264.15     40.39 o 
   2 -14   6      741.17      767.98     62.99 o 
   3 -14   6     1170.38     1251.13     70.54 o 
   4 -14   6      471.81      436.74     41.05 o 
   5 -14   6       53.97       36.72     24.69 o 
   6 -14   6      593.09      659.55     47.30 o 
   7 -14   6      799.43      833.95     52.67 o 
   8 -14   6      226.53      242.25     36.99 o 
  -7 -13   6        0.20       14.37     44.17 o 
  -6 -13   6      293.74      343.55     79.41 o 
  -5 -13   6      528.34      501.47     50.39 o 
  -4 -13   6       84.72       66.93     35.79 o 
  -3 -13   6        1.49      -22.61     32.68 o 
  -2 -13   6      396.64      381.64     35.40 o 
  -1 -13   6      790.67      851.36     50.61 o 
   0 -13   6      216.03      189.86     25.23 o 
   1 -13   6      105.30       86.34     25.34 o 
   2 -13   6     1266.33     1360.53     49.14 o 
   3 -13   6      192.57      199.15     31.29 o 
   4 -13   6      347.89      341.57     32.00 o 
   5 -13   6      250.46      221.95     34.68 o 
   6 -13   6      800.79      789.20     50.18 o 
   7 -13   6      207.28      180.12     29.33 o 
   8 -13   6      130.74      140.02     24.90 o 
   9 -13   6       89.15       23.25     41.45 o 
  -8 -12   6       50.01       63.71     36.88 o 
  -7 -12   6        3.43       11.88     40.44 o 
  -6 -12   6       22.16      130.44     46.67 o 
  -5 -12   6     1285.55     1265.01     85.14 o 
  -4 -12   6      428.25      506.76     75.64 o 
  -3 -12   6      104.50       72.52     34.55 o 
  -2 -12   6      334.92      305.04     33.19 o 
  -1 -12   6     1644.32     1679.44     56.22 o 
   0 -12   6      434.14      472.35     29.72 o 
   1 -12   6      484.36      489.30     33.34 o 
   2 -12   6      212.85      237.61     27.15 o 
   3 -12   6     1991.86     2081.86     60.69 o 
   4 -12   6      351.48      386.27     31.95 o 
   5 -12   6       83.50       57.39     24.38 o 
   6 -12   6      372.71      440.50     33.60 o 
   7 -12   6      381.59      385.36     30.53 o 
   8 -12   6      267.73      298.27     31.81 o 
   9 -12   6      726.06      779.24     43.83 o 
  -9 -11   6       74.40       76.88     34.28 o 
  -8 -11   6      133.15       83.73     28.80 o 
  -7 -11   6      471.29      439.74     41.62 o 
  -6 -11   6       51.95       67.46     23.93 o 
  -5 -11   6      289.28      268.00     95.58 o 
  -4 -11   6      701.18      745.77     61.06 o 
  -3 -11   6      314.79      335.24     76.78 o 
  -2 -11   6       36.70       41.15     26.23 o 
  -1 -11   6      456.91      482.33     33.24 o 
   0 -11   6     1991.44     2098.69     67.51 o 
   1 -11   6      114.65      130.24     19.56 o 
   2 -11   6        1.37        5.98     15.62 o 
   3 -11   6      207.11      168.66     20.73 o 
   4 -11   6     1262.40     1122.52     43.45 o 
   5 -11   6       11.82       13.22     16.85 o 
   6 -11   6       37.75       27.55     17.68 o 
   7 -11   6      522.95      608.25     46.82 o 
   8 -11   6      380.77      353.83     32.28 o 
   9 -11   6        8.90       -0.60     20.67 o 
  10 -11   6        0.01       18.32     27.16 o 
 -10 -10   6        1.96      -45.89     45.89 o 
  -9 -10   6       10.31       12.84     25.05 o 
  -8 -10   6        8.08       20.74     24.07 o 
  -7 -10   6     1019.65      942.70     67.31 o 
  -6 -10   6       24.94       -1.05     20.14 o 
  -5 -10   6       10.79       12.35     21.28 o 
  -4 -10   6       95.00       68.27     23.59 o 
  -3 -10   6     2907.66     2796.50     93.58 o 
  -2 -10   6        0.20       -5.97     18.74 o 
  -1 -10   6       52.81       48.70     17.15 o 
   0 -10   6      504.68      461.68     25.33 o 
   1 -10   6     1971.23     2046.21     48.02 o 
   2 -10   6        1.64       36.77     15.27 o 
   3 -10   6       42.63       47.65     15.99 o 
   4 -10   6      875.70      902.35     52.03 o 
   5 -10   6      918.25      893.18     34.83 o 
   6 -10   6        0.58       -0.82     15.77 o 
   7 -10   6      111.66       75.04     20.99 o 
   8 -10   6      417.73      467.83     35.01 o 
   9 -10   6      243.79      240.39     29.75 o 
  10 -10   6       54.97       66.34     25.82 o 
 -10  -9   6      156.82      145.48     40.88 o 
  -9  -9   6        4.33        8.36     24.05 o 
  -8  -9   6      269.32      233.22     58.78 o 
  -7  -9   6      386.19      355.42     34.46 o 
  -6  -9   6      501.64      422.86     35.56 o 
  -5  -9   6       44.07       22.29     18.44 o 
  -4  -9   6     1379.33     1374.59     48.40 o 
  -3  -9   6      871.05      868.32     33.66 o 
  -2  -9   6      918.62      878.94     43.97 o 
  -1  -9   6      123.56      147.52     18.37 o 
   0  -9   6      979.66      945.66     35.36 o 
   1  -9   6     2167.67     2138.09     44.37 o 
   2  -9   6     1204.62     1193.42     36.63 o 
   3  -9   6        3.00       -7.86     10.98 o 
   4  -9   6      276.09      266.98     20.14 o 
   5  -9   6      887.64      903.00     35.07 o 
   6  -9   6      607.54      568.42     39.25 o 
   7  -9   6        2.53        4.57     17.33 o 
   8  -9   6       43.55       44.93     20.00 o 
   9  -9   6      275.98      309.74     29.12 o 
  10  -9   6      176.45      159.97     27.28 o 
  11  -9   6        9.28       -0.14     28.42 o 
 -11  -8   6       42.36       53.53     31.70 o 
 -10  -8   6        0.29        2.06     22.78 o 
  -9  -8   6       22.53       26.21     22.13 o 
  -8  -8   6      342.05      344.79     33.85 o 
  -7  -8   6      271.21      191.09     40.03 o 
  -6  -8   6      386.69      360.78     43.83 o 
  -5  -8   6      762.39      751.69     35.14 o 
  -4  -8   6     1048.96      985.94     45.47 o 
  -3  -8   6       41.21       49.21     12.87 o 
  -2  -8   6      516.13      500.39     23.44 o 
  -1  -8   6      864.80      939.86     30.11 o 
   0  -8   6     2584.53     2570.98     49.72 o 
   1  -8   6       32.72       30.72     12.18 o 
   2  -8   6     1082.79     1118.72     27.38 o 
   3  -8   6     1306.84     1329.39     31.61 o 
   4  -8   6     1927.49     1917.42     42.24 o 
   5  -8   6      190.92      172.67     19.74 o 
   6  -8   6      999.55     1067.32     40.45 o 
   7  -8   6      223.68      216.11     25.22 o 
   8  -8   6      494.85      472.52     51.36 o 
   9  -8   6       59.51       65.18     26.49 o 
  10  -8   6      323.93      248.25     31.70 o 
  11  -8   6       60.82       35.06     30.75 o 
 -12  -7   6        5.47       29.03     31.57 o 
 -11  -7   6       27.79        9.15     23.73 o 
 -10  -7   6      816.83      777.14     44.70 o 
  -9  -7   6       54.83       71.01     24.25 o 
  -8  -7   6       21.81       17.55     25.72 o 
  -7  -7   6      169.11      208.05     25.97 o 
  -6  -7   6     1499.09     1475.94     52.49 o 
  -5  -7   6       31.73       13.49     14.33 o 
  -4  -7   6      449.08      447.93     37.61 o 
  -3  -7   6      237.00      237.19     15.70 o 
  -2  -7   6     1382.55     1384.15     30.56 o 
  -1  -7   6     1295.14     1269.76     28.01 o 
   0  -7   6        1.01        7.08     10.17 o 
   1  -7   6       26.96       37.15     10.11 o 
   2  -7   6     1368.27     1363.42     26.86 o 
   3  -7   6      598.09      616.91     19.55 o 
   4  -7   6        5.95       15.58     16.06 o 
   5  -7   6       50.78       52.79     13.37 o 
   6  -7   6      326.33      331.34     26.03 o 
   7  -7   6      641.51      562.27     32.42 o 
   8  -7   6       54.75       45.96     18.97 o 
   9  -7   6       50.08       37.70     21.26 o 
  10  -7   6        0.15      -10.89     20.17 o 
  11  -7   6      123.12      100.89     40.06 o 
 -12  -6   6       59.61       63.50     30.54 o 
 -11  -6   6       74.43       44.75     24.85 o 
 -10  -6   6     1040.20     1007.55     51.39 o 
  -9  -6   6      271.75      237.57     37.20 o 
  -8  -6   6       67.78       60.88     19.55 o 
  -7  -6   6       15.61       18.10     17.22 o 
  -6  -6   6     5789.68     5655.91    113.44 o 
  -5  -6   6       31.07       46.29     14.82 o 
  -4  -6   6      388.87      378.75     23.79 o 
  -3  -6   6      294.33      277.10     17.74 o 
  -2  -6   6     6600.63     6559.78     79.57 o 
  -1  -6   6      453.77      493.31     15.82 o 
   0  -6   6     2981.40     2843.36     39.33 o 
   1  -6   6       34.10       43.48      8.45 o 
   2  -6   6     8316.83     8161.94     83.46 o 
   3  -6   6      360.14      357.47     16.56 o 
   4  -6   6      513.34      538.21     28.21 o 
   5  -6   6      143.59      121.03     16.74 o 
   6  -6   6     3390.83     3287.31     70.42 o 
   7  -6   6      137.81       75.62     22.30 o 
   8  -6   6      303.39      323.56     29.45 o 
   9  -6   6      146.36      147.89     28.02 o 
  10  -6   6      945.86      952.85     77.51 o 
  11  -6   6      101.32      121.56     34.92 o 
 -13  -5   6       94.56       55.25     38.82 o 
 -12  -5   6       89.75       92.75     29.05 o 
 -11  -5   6      167.49      183.32     26.71 o 
 -10  -5   6        5.67        2.27     18.05 o 
  -9  -5   6      275.21      301.87     28.38 o 
  -8  -5   6      566.05      521.89     31.49 o 
  -7  -5   6     1028.86      978.85     43.57 o 
  -6  -5   6      485.39      535.77     26.75 o 
  -5  -5   6      725.70      693.32     31.55 o 
  -4  -5   6     3168.44     3228.94     73.61 o 
  -3  -5   6      400.49      383.58     16.09 o 
  -2  -5   6     5154.40     5170.03     62.35 o 
  -1  -5   6       71.55       67.07      7.76 o 
   0  -5   6     1368.07     1365.87     24.16 o 
   1  -5   6      807.56      800.75     18.64 o 
   2  -5   6      948.89      990.84     21.62 o 
   3  -5   6        0.73        8.69      8.25 o 
   4  -5   6       22.13       28.43     10.34 o 
   5  -5   6        8.85       16.50     10.60 o 
   6  -5   6     2318.27     2319.49     56.98 o 
   7  -5   6      220.81      235.42     25.33 o 
   8  -5   6       44.11       17.58     18.31 o 
   9  -5   6       40.80        0.69     20.65 o 
  10  -5   6      488.24      444.34     36.89 o 
  11  -5   6      124.83      132.94     67.61 o 
 -13  -4   6      127.05      126.03     37.82 o 
 -12  -4   6      377.83      411.36     32.42 o 
 -11  -4   6      376.93      357.07     29.93 o 
 -10  -4   6      637.02      595.04     42.36 o 
  -9  -4   6      730.74      765.01     33.15 o 
  -8  -4   6     2594.98     2618.85     65.26 o 
  -7  -4   6     1028.45     1043.29     33.71 o 
  -6  -4   6      830.85      848.09     29.84 o 
  -5  -4   6     1651.75     1560.06     37.77 o 
  -4  -4   6    10468.65    10330.00    160.22 o 
  -3  -4   6     3554.77     3556.00     58.67 o 
  -2  -4   6      111.40      121.97     10.09 o 
  -1  -4   6     1206.75     1160.02     19.61 o 
   0  -4   6    25020.32    24060.57    232.08 o 
   1  -4   6      871.82      885.54     20.36 o 
   2  -4   6      365.37      364.22     19.92 o 
   3  -4   6       30.26       33.18      8.69 o 
   4  -4   6     6511.59     6499.89     84.36 o 
   5  -4   6      184.84      191.09     21.74 o 
   6  -4   6      395.32      360.63     24.34 o 
   7  -4   6      132.79      114.99     20.15 o 
   8  -4   6     1706.35     1785.69    116.72 o 
   9  -4   6        0.20       -7.78     19.24 o 
  10  -4   6       27.64       44.82     23.86 o 
  11  -4   6      115.92      134.24     49.54 o 
 -13  -3   6      596.24      657.00     47.66 o 
 -12  -3   6        7.39       15.22     17.60 o 
 -11  -3   6      169.25      129.90     39.14 o 
 -10  -3   6        6.92       11.66     15.27 o 
  -9  -3   6     2120.90     2126.65     51.55 o 
  -8  -3   6      304.11      281.66     34.52 o 
  -7  -3   6      974.37     1014.63     31.06 o 
  -6  -3   6       29.69       27.45     10.93 o 
  -5  -3   6     6397.74     6209.10    104.71 o 
  -4  -3   6     4607.56     4596.39     69.61 o 
  -3  -3   6      899.63      896.32     20.67 o 
  -2  -3   6      313.82      369.65     13.09 o 
  -1  -3   6     8374.79     8259.03     84.60 o 
   0  -3   6    11070.40    11072.41    104.52 o 
   1  -3   6      788.90      819.55     18.29 o 
   2  -3   6     1020.92     1035.91     20.14 o 
   3  -3   6     2673.15     2650.36     38.78 o 
   4  -3   6    14231.39    14224.35    165.47 o 
   5  -3   6        0.78       12.24     11.16 o 
   6  -3   6      315.61      305.16     24.45 o 
   7  -3   6      129.13      100.22     19.79 o 
   8  -3   6     1660.10     1723.11    116.26 o 
   9  -3   6      139.14      102.86     24.01 o 
  10  -3   6       60.74       41.94     25.38 o 
  11  -3   6        3.96      -16.01     30.14 o 
 -14  -2   6       42.19       25.51     27.44 o 
 -13  -2   6      482.91      508.80     53.02 o 
 -12  -2   6      436.49      512.55     48.34 o 
 -11  -2   6      872.54      924.72     39.57 o 
 -10  -2   6      576.67      554.09     27.86 o 
  -9  -2   6     3127.42     3048.64     61.47 o 
  -8  -2   6      671.66      690.99     25.58 o 
  -7  -2   6     1449.36     1449.95     32.84 o 
  -6  -2   6     3386.46     3267.46     68.46 o 
  -5  -2   6     9371.35     9588.85    114.41 o 
  -4  -2   6      698.09      781.83     29.57 o 
  -3  -2   6     2702.20     2759.40     36.34 o 
  -2  -2   6     7585.17     7298.70     84.04 o 
  -1  -2   6    12250.25    12320.72    118.71 o 
   0  -2   6      804.57      837.11     18.04 o 
   1  -2   6      565.09      570.28     15.72 o 
   2  -2   6     9582.50     9678.33     90.85 o 
   3  -2   6     6139.84     6279.04     71.12 o 
   4  -2   6     1216.95     1188.25     30.45 o 
   5  -2   6        2.68        5.28     11.44 o 
   6  -2   6     5018.52     4712.97    119.60 o 
   7  -2   6     1413.98     1377.21     79.63 o 
   8  -2   6     1444.86     1399.65     88.25 o 
   9  -2   6      123.80      121.34     26.09 o 
  10  -2   6      632.47      633.67     43.02 o 
  11  -2   6       27.46        3.96     48.77 o 
 -14  -1   6       59.30       26.25     24.22 o 
 -13  -1   6       40.49       37.58     27.93 o 
 -12  -1   6      455.30      494.72     36.05 o 
 -11  -1   6     1835.79     1926.61     62.45 o 
 -10  -1   6      104.72      141.05     15.02 o 
  -9  -1   6     1206.41     1295.20     33.94 o 
  -8  -1   6      993.77     1043.84     33.68 o 
  -7  -1   6    10585.98    10743.87    137.41 o 
  -6  -1   6     1995.15     2100.58     41.76 o 
  -5  -1   6     3743.06     3974.78     51.29 o 
  -4  -1   6      179.98      152.88      8.51 o 
  -3  -1   6    15581.76    15526.79    181.99 o 
  -2  -1   6     8736.30     8722.36    102.05 o 
  -1  -1   6     4696.50     4969.17     57.46 o 
   0  -1   6      299.84      355.89     17.66 o 
   1  -1   6     8701.36     8635.28     81.52 o 
   2  -1   6    11242.77    11102.40     98.08 o 
   3  -1   6     1812.98     1814.27     29.08 o 
   4  -1   6      457.25      462.91     18.53 o 
   5  -1   6     1530.10     1594.07     41.17 o 
   6  -1   6     5686.91     5618.95    108.27 o 
   7  -1   6      226.99      268.05     32.85 o 
   8  -1   6      246.37      224.68     34.37 o 
   9  -1   6       78.15      114.74     26.64 o 
  10  -1   6     1864.74     1937.60    144.42 o 
  11  -1   6       49.66       90.16     34.17 o 
 -14   0   6      476.57      547.60     38.16 o 
 -13   0   6       90.71       78.93     38.25 o 
 -12   0   6      201.12      171.74     23.21 o 
 -11   0   6     2548.80     2618.17     95.44 o 
 -10   0   6     1207.24     1185.89     38.15 o 
  -9   0   6      360.76      379.64     22.79 o 
  -8   0   6       16.27       14.91      8.78 o 
  -7   0   6    13631.53    14139.03    144.47 o 
  -6   0   6      349.77      376.84     12.48 o 
  -5   0   6     2840.02     3038.53     36.44 o 
  -4   0   6      326.34      365.31     13.42 o 
  -3   0   6    34292.26    34508.28    359.15 o 
  -2   0   6      650.63      731.64     18.47 o 
  -1   0   6     2091.20     2363.64     35.27 o 
   0   0   6     3815.10     4020.43     47.44 o 
   1   0   6    24112.91    24010.09    190.17 o 
   2   0   6     1786.62     1746.74     25.37 o 
   3   0   6       49.22       42.21      8.94 o 
   4   0   6     1595.93     1550.89     35.34 o 
   5   0   6     6272.44     6170.27     92.90 o 
   6   0   6     2059.13     2075.28     59.19 o 
   7   0   6       28.24       41.77     22.28 o 
   8   0   6     1002.20      987.95     49.63 o 
   9   0   6      902.52      923.00     75.47 o 
  10   0   6      728.10      797.32     73.35 o 
  11   0   6       70.47       54.75     33.42 o 
 -13   1   6      639.46      599.83     83.53 o 
 -12   1   6       73.34       46.15     35.60 o 
 -11   1   6      510.81      467.05     53.42 o 
 -10   1   6     2360.80     2423.15     82.02 o 
  -9   1   6     3770.56     3887.35     78.95 o 
  -8   1   6      254.81      290.18     13.23 o 
  -7   1   6     4124.40     4310.03     53.99 o 
  -6   1   6     2584.29     2625.13     33.83 o 
  -5   1   6    11668.86    11942.25    106.38 o 
  -4   1   6     1510.20     1476.25     28.77 o 
  -3   1   6    15631.37    16070.62    157.46 o 
  -2   1   6      631.85      590.62     14.54 o 
  -1   1   6    13275.79    13702.44    125.21 o 
   0   1   6     3707.17     3805.71     45.75 o 
   1   1   6    13605.49    13825.24    115.91 o 
   2   1   6      362.36      390.20     16.94 o 
   3   1   6     4090.68     4064.42     59.22 o 
   4   1   6     4138.74     4021.30     68.53 o 
   5   1   6     3910.20     3928.01     68.82 o 
   6   1   6      278.00      288.50     29.72 o 
   7   1   6       78.23       77.65     23.49 o 
   8   1   6     1292.55     1298.80     68.39 o 
   9   1   6      600.00      586.65     42.69 o 
  10   1   6      240.42      237.83     41.13 o 
 -11   2   6       15.62       15.73     40.39 o 
 -10   2   6      714.72      703.52     39.43 o 
  -9   2   6     8200.32     8263.02    113.73 o 
  -8   2   6     1034.03     1041.94     47.07 o 
  -7   2   6      271.24      285.16     22.18 o 
  -6   2   6     2306.96     2374.75     35.99 o 
  -5   2   6    24857.79    24933.04    250.16 o 
  -4   2   6     1022.79     1051.71     22.34 o 
  -3   2   6     1734.59     1890.59     33.72 o 
  -2   2   6       70.37       64.91      8.18 o 
  -1   2   6    39052.71    38831.64    346.75 o 
   0   2   6      771.41      753.89     17.64 o 
   1   2   6     1857.05     1960.35     28.21 o 
   2   2   6      367.60      393.74     14.30 o 
   3   2   6    15572.99    15437.94    204.95 o 
   4   2   6     1536.16     1488.23     41.37 o 
   5   2   6      468.01      446.33     25.94 o 
   6   2   6      729.02      719.73     41.94 o 
   7   2   6     3399.38     3346.60     89.56 o 
   8   2   6      697.47      723.75     45.03 o 
   9   2   6        0.71      -20.27     22.15 o 
  10   2   6      209.17      180.11     42.07 o 
 -11   3   6      469.39      523.12     53.63 o 
 -10   3   6     1194.92     1314.10     48.98 o 
  -9   3   6     3438.73     3613.02     67.62 o 
  -8   3   6     2360.93     2459.99     39.55 o 
  -7   3   6     2971.65     2986.82     43.14 o 
  -6   3   6      696.83      705.71     21.77 o 
  -5   3   6    14483.47    14217.95    177.02 o 
  -4   3   6     1544.23     1593.62     29.60 o 
  -3   3   6     3450.34     3557.03     53.17 o 
  -2   3   6      620.05      578.98     17.78 o 
  -1   3   6    19991.28    20173.98    166.99 o 
   0   3   6      274.34      278.99     14.41 o 
   1   3   6     3253.95     3389.82     40.97 o 
   2   3   6      293.12      303.53     14.24 o 
   3   3   6    14694.33    14315.57    217.42 o 
   4   3   6      400.74      355.80     23.80 o 
   5   3   6      430.24      456.33     29.61 o 
   6   3   6      707.97      758.81     49.39 o 
   7   3   6     3431.64     3487.95     92.81 o 
   8   3   6      361.48      373.26     37.10 o 
   9   3   6       29.01        9.97     24.17 o 
  10   3   6      239.86      223.51     41.67 o 
 -11   4   6     1550.91     1639.90     57.08 o 
 -10   4   6     1240.26     1284.09     33.95 o 
  -9   4   6        2.71      -10.47     10.47 o 
  -8   4   6     2276.80     2364.88     42.84 o 
  -7   4   6    10581.17    10362.23    126.29 o 
  -6   4   6     3161.09     3138.86     51.49 o 
  -5   4   6     1347.04     1342.58     34.32 o 
  -4   4   6     1528.91     1465.08     35.84 o 
  -3   4   6    23293.53    22562.61    244.13 o 
  -2   4   6      513.40      496.41     17.19 o 
  -1   4   6     2554.88     2551.16     35.64 o 
   0   4   6       27.08       27.66      8.86 o 
   1   4   6    11694.16    11803.60    121.74 o 
   2   4   6       87.84      108.16     12.91 o 
   3   4   6     1475.41     1521.54     34.82 o 
   4   4   6       71.90       44.77     15.85 o 
   5   4   6     4780.10     4785.13    112.63 o 
   6   4   6       67.53       71.57     21.57 o 
   7   4   6      757.69      729.84     59.08 o 
   8   4   6      357.78      414.74     51.67 o 
   9   4   6      635.23      619.16     45.30 o 
 -12   5   6     1257.10     1440.33     81.85 o 
 -11   5   6      416.31      453.80     24.79 o 
 -10   5   6     1515.28     1550.89     48.13 o 
  -9   5   6      159.60      165.98     17.49 o 
  -8   5   6     2794.71     2815.81     53.31 o 
  -7   5   6     5979.16     5721.62     80.80 o 
  -6   5   6     1588.83     1555.08     36.86 o 
  -5   5   6      231.92      226.67     18.32 o 
  -4   5   6     3614.34     3414.38     61.24 o 
  -3   5   6    18020.50    17181.23    207.91 o 
  -2   5   6     1293.57     1280.68     33.15 o 
  -1   5   6     1066.37     1089.41     24.57 o 
   0   5   6      593.60      605.57     22.88 o 
   1   5   6    17210.28    16990.84    210.67 o 
   2   5   6       17.14       10.96     11.16 o 
   3   5   6      168.76      153.55     17.97 o 
   4   5   6       26.20       25.07     18.34 o 
   5   5   6     4681.04     4837.89     98.33 o 
   6   5   6       15.33       37.36     22.90 o 
   7   5   6       17.88      -14.15     20.88 o 
   8   5   6       22.99        3.85     24.44 o 
   9   5   6     1351.94     1259.97     83.25 o 
 -13   6   6      136.23       99.11     41.01 o 
 -12   6   6      952.78     1024.79     38.15 o 
 -11   6   6       74.29       69.96     18.06 o 
 -10   6   6      756.13      696.11     31.42 o 
  -9   6   6      599.05      576.74     59.90 o 
  -8   6   6     4167.17     4071.65     71.68 o 
  -7   6   6       30.14       34.73     11.87 o 
  -6   6   6     1291.91     1216.28     32.40 o 
  -5   6   6     2733.01     2902.24     51.99 o 
  -4   6   6     4460.93     4394.92     74.80 o 
  -3   6   6     2042.57     1861.27     44.43 o 
  -2   6   6      218.13      230.54     19.16 o 
  -1   6   6     5361.71     5424.48     76.53 o 
   0   6   6     2809.13     2705.59     57.36 o 
   1   6   6     3281.84     3346.87     61.52 o 
   2   6   6        4.49       -8.09     15.33 o 
   3   6   6     2878.77     2951.54     74.86 o 
   4   6   6      289.05      305.85     34.73 o 
   5   6   6     1796.45     1916.51     67.39 o 
   6   6   6      364.34      337.36     31.79 o 
   7   6   6      386.34      380.96     33.69 o 
   8   6   6        1.76        1.28     23.36 o 
 -14   7   6      576.45      809.48    111.63 o 
 -13   7   6       78.27       28.89     19.70 o 
 -12   7   6      575.18      580.49     31.82 o 
 -11   7   6      450.28      495.03     31.77 o 
 -10   7   6     1605.04     1660.76    104.66 o 
  -9   7   6     1538.66     1568.52     46.69 o 
  -8   7   6     1257.03     1323.56     39.88 o 
  -7   7   6      397.79      372.04     23.27 o 
  -6   7   6     2777.59     2723.79     61.12 o 
  -5   7   6     3185.98     3237.98     57.41 o 
  -4   7   6     2231.01     2231.98     46.78 o 
  -3   7   6      472.93      354.17     20.86 o 
  -2   7   6     1421.39     1426.21     36.14 o 
  -1   7   6     6969.19     6953.30    100.32 o 
   0   7   6      933.07      925.59     30.72 o 
   1   7   6      123.94       84.96     17.96 o 
   2   7   6      119.75      110.58     21.86 o 
   3   7   6     4607.98     4964.00    186.05 o 
   4   7   6      296.85      326.51     46.09 o 
   5   7   6       82.19       41.87     57.81 o 
   6   7   6        7.35       20.36     37.97 o 
   7   7   6     1396.76     1390.38     84.37 o 
   8   7   6        7.11       22.15     32.87 o 
 -14   8   6      669.28      716.89     47.74 o 
 -13   8   6       35.22       25.27     20.19 o 
 -12   8   6      171.40      200.19     27.04 o 
 -11   8   6       13.89       33.48     19.74 o 
 -10   8   6     2627.53     2658.36     69.16 o 
  -9   8   6        6.80        8.03     16.16 o 
  -8   8   6      233.27      201.95     27.43 o 
  -7   8   6       23.78       22.20     14.46 o 
  -6   8   6     5054.15     4789.05     82.16 o 
  -5   8   6      737.38      673.55     47.28 o 
  -4   8   6      137.93      119.27     16.41 o 
  -3   8   6       87.06       81.89     12.24 o 
  -2   8   6     4466.06     4550.42    111.04 o 
  -1   8   6      675.45      695.57     29.12 o 
   0   8   6        1.54        5.74     15.37 o 
   1   8   6       67.69       55.06     16.72 o 
   2   8   6     1554.05     1574.41     66.75 o 
   3   8   6     1470.03     1550.19     73.20 o 
   4   8   6       38.55       68.13     31.16 o 
   5   8   6      219.48      100.57     41.79 o 
   6   8   6      268.77      329.84     67.55 o 
   7   8   6      569.62      500.01     60.90 o 
 -14   9   6      135.33      103.43     26.42 o 
 -13   9   6      280.71      295.32     30.87 o 
 -12   9   6      392.88      358.25     29.87 o 
 -11   9   6       78.11       91.00     21.75 o 
 -10   9   6     1200.58     1172.96     44.79 o 
  -9   9   6      404.81      362.66     26.35 o 
  -8   9   6      835.28      880.86     44.15 o 
  -7   9   6      317.78      294.50     23.86 o 
  -6   9   6     2129.95     2051.17     61.64 o 
  -5   9   6      347.82      338.97     27.89 o 
  -4   9   6      405.77      405.62     24.08 o 
  -3   9   6     1247.46     1219.82     42.52 o 
  -2   9   6     2752.61     2753.13     65.62 o 
  -1   9   6        2.44       10.20     16.25 o 
   0   9   6       54.53       42.92     18.06 o 
   1   9   6      722.11      802.15     34.43 o 
   2   9   6     1079.09     1144.05     47.72 o 
   3   9   6       11.79      -11.26     26.45 o 
   4   9   6       45.32       36.51     29.74 o 
   5   9   6      347.29      341.40     50.32 o 
   6   9   6      343.30      339.72     53.67 o 
 -13  10   6      108.74      117.45     25.78 o 
 -12  10   6      614.79      577.15     37.47 o 
 -11  10   6        6.15       18.99     18.77 o 
 -10  10   6        0.36        9.22     18.62 o 
  -9  10   6      185.37      145.67     22.38 o 
  -8  10   6     2691.09     2664.89     61.13 o 
  -7  10   6       26.75        3.39     15.84 o 
  -6  10   6      165.34      133.24     20.15 o 
  -5  10   6      176.64      173.32     23.35 o 
  -4  10   6     2937.77     2972.76     66.83 o 
  -3  10   6      183.88      231.46     37.45 o 
  -2  10   6        3.12        8.46     20.77 o 
  -1  10   6       29.33        3.42     19.12 o 
   0  10   6     1510.21     1602.72     48.38 o 
   1  10   6      384.30      322.20     36.98 o 
   2  10   6       33.89      -20.14     22.76 o 
   3  10   6        2.26        2.00     38.21 o 
   4  10   6      332.80      371.27     42.53 o 
   5  10   6      117.74      148.85     36.10 o 
 -13  11   6       16.87      -16.91     22.90 o 
 -12  11   6      348.16      313.72     32.65 o 
 -11  11   6      141.24      112.86     25.28 o 
 -10  11   6        2.14       11.65     20.48 o 
  -9  11   6        3.27        5.70     19.72 o 
  -8  11   6      886.03      891.19     46.74 o 
  -7  11   6      101.18       97.58     22.01 o 
  -6  11   6        5.58      -12.84     20.22 o 
  -5  11   6        4.65      -11.39     17.30 o 
  -4  11   6     2932.82     2984.70     67.70 o 
  -3  11   6      103.08      109.07     31.22 o 
  -2  11   6        3.66      -20.59     20.59 o 
  -1  11   6        3.15      -14.74     20.21 o 
   0  11   6     1694.99     1873.10     59.58 o 
   1  11   6        0.19        8.32     24.20 o 
   2  11   6      106.52      113.85     28.16 o 
   3  11   6       26.11       29.95     35.78 o 
   4  11   6      744.53      796.26     61.84 o 
   5  11   6        1.11      -35.62     35.62 o 
 -12  12   6       20.61       31.72     22.85 o 
 -11  12   6      101.28       60.31     23.92 o 
 -10  12   6      325.20      329.04     33.32 o 
  -9  12   6       33.74       41.97     21.82 o 
  -8  12   6        0.98       -4.37     19.40 o 
  -7  12   6      118.71       79.88     25.73 o 
  -6  12   6      332.63      362.16     30.18 o 
  -5  12   6        0.35        5.01     18.87 o 
  -4  12   6        1.24       17.79     30.03 o 
  -3  12   6       60.01       46.07     28.95 o 
  -2  12   6      403.76      444.18     33.63 o 
  -1  12   6       35.97       13.23     22.19 o 
   0  12   6      233.98      262.86     98.55 o 
   1  12   6       85.97       44.88     43.23 o 
   2  12   6      181.52      168.45     39.28 o 
   3  12   6        0.26      -20.20     33.93 o 
 -11  13   6       59.67       59.65     24.37 o 
 -10  13   6      245.67      186.23     28.72 o 
  -9  13   6       27.69       20.01     22.04 o 
  -8  13   6      243.90      202.03     35.71 o 
  -7  13   6       94.92       65.14     25.47 o 
  -6  13   6      781.35      799.37     39.59 o 
  -5  13   6       74.54       41.31     36.87 o 
  -4  13   6      281.76      343.93     43.59 o 
  -3  13   6       31.34       14.20     27.04 o 
  -2  13   6      678.57      774.42     49.78 o 
  -1  13   6        3.83      -15.58     22.84 o 
   0  13   6      211.56      268.68     41.28 o 
   1  13   6       28.54       19.97     31.35 o 
   2  13   6      569.00      529.47     75.98 o 
 -10  14   6       45.61       46.82     28.93 o 
  -9  14   6       33.46       21.99     30.15 o 
  -8  14   6       19.93       26.05     26.86 o 
  -7  14   6      122.18       95.24     25.77 o 
  -6  14   6        1.93      -32.93     32.93 o 
  -5  14   6        8.10       21.18     35.13 o 
  -4  14   6       16.48       12.39     29.30 o 
  -3  14   6      177.34      168.47     33.45 o 
  -2  14   6       59.04       79.84     34.20 o 
  -1  14   6       17.64       81.66     50.63 o 
   0  14   6       23.49       45.85     32.51 o 
   1  14   6       46.77       76.54     54.06 o 
  -9  15   6        6.10       46.58     44.90 o 
  -8  15   6        3.38       14.70     23.43 o 
  -7  15   6       76.04       77.05     41.80 o 
  -6  15   6      470.13      527.16     58.83 o 
  -5  15   6       57.85       67.94     32.81 o 
  -4  15   6       63.47       84.72     37.40 o 
  -3  15   6      106.64      131.23     38.38 o 
  -2  15   6      215.94      177.52     58.97 o 
  -1  15   6       13.70      -41.70     41.70 o 
  -1 -16   7       18.33       38.83     58.31 o 
   0 -16   7       61.97       53.90     36.11 o 
   1 -16   7      143.27      170.25     56.94 o 
   2 -16   7       21.50       23.76     38.77 o 
   3 -16   7       33.91       20.67     31.22 o 
   4 -16   7       30.76       64.18     33.12 o 
  -4 -15   7       66.92       29.10     57.62 o 
  -3 -15   7      358.74      359.60     54.62 o 
  -2 -15   7      121.07        7.74     41.09 o 
  -1 -15   7      135.49      190.54     68.55 o 
   0 -15   7      135.81      172.70     57.56 o 
   1 -15   7      897.64      948.01     74.55 o 
   2 -15   7       51.99       22.05     29.22 o 
   3 -15   7      127.85      136.99     34.70 o 
   4 -15   7       73.33       76.26     29.94 o 
   5 -15   7      780.49      843.46     51.08 o 
   6 -15   7       29.66        5.21     38.69 o 
  -5 -14   7       97.37       73.13     38.61 o 
  -4 -14   7      134.04      106.08     42.09 o 
  -3 -14   7       13.17      -40.17     40.17 o 
  -2 -14   7        8.73       -5.35     38.36 o 
  -1 -14   7        1.02       37.93     29.17 o 
   0 -14   7      451.33      390.24     43.12 o 
   1 -14   7       88.41       81.33     31.12 o 
   2 -14   7      115.99      136.96     28.07 o 
   3 -14   7       65.27       81.14     27.47 o 
   4 -14   7      343.78      391.83     38.64 o 
   5 -14   7      441.99      476.31     37.47 o 
   6 -14   7        4.58      -19.92     25.27 o 
   7 -14   7       25.27       43.72     30.02 o 
  -7 -13   7      238.99      309.63     58.66 o 
  -6 -13   7      367.88      387.38     60.17 o 
  -5 -13   7      539.86      590.27     54.43 o 
  -4 -13   7      768.05      837.98     98.45 o 
  -3 -13   7      115.93       68.69     37.25 o 
  -2 -13   7      348.36      392.46     46.73 o 
  -1 -13   7     1484.85     1544.06     60.85 o 
   0 -13   7      259.83      261.91     29.86 o 
   1 -13   7      157.02      162.09     29.08 o 
   2 -13   7       75.41       88.80     23.52 o 
   3 -13   7      701.76      705.79     52.43 o 
   4 -13   7      462.30      450.92     43.57 o 
   5 -13   7       46.92       51.00     23.65 o 
   6 -13   7       95.86       49.79     28.32 o 
   7 -13   7      830.50      931.13     55.93 o 
   8 -13   7      173.70      186.14     36.41 o 
  -8 -12   7       56.86       17.15     30.06 o 
  -7 -12   7      107.70      106.51     46.72 o 
  -6 -12   7      887.78      947.19     78.42 o 
  -5 -12   7       36.50        9.54     43.67 o 
  -4 -12   7      171.11      124.33     39.55 o 
  -3 -12   7       66.32       37.79     34.09 o 
  -2 -12   7     2748.96     2920.05    132.29 o 
  -1 -12   7      586.73      609.95     37.49 o 
   0 -12   7      525.06      557.40     31.66 o 
   1 -12   7       15.38       16.85     18.61 o 
   2 -12   7     1595.69     1648.47     57.65 o 
   3 -12   7     1653.87     1687.12     52.73 o 
   4 -12   7        7.17       16.29     20.00 o 
   5 -12   7        3.53       -8.25     22.67 o 
   6 -12   7      404.01      381.68     41.24 o 
   7 -12   7      475.13      466.21     33.52 o 
   8 -12   7       10.40       -7.03     19.47 o 
   9 -12   7        0.35        8.35     26.55 o 
  -9 -11   7      307.02      349.27     47.01 o 
  -8 -11   7      142.62      110.30     35.88 o 
  -7 -11   7       18.48       43.93     27.47 o 
  -6 -11   7     1361.43     1337.91     59.99 o 
  -5 -11   7      691.63      623.48     66.22 o 
  -4 -11   7      387.22      286.79     41.50 o 
  -3 -11   7      204.29      159.97     37.45 o 
  -2 -11   7     2871.90     2925.08     81.11 o 
  -1 -11   7      107.99       90.88     23.31 o 
   0 -11   7      540.49      508.93     30.06 o 
   1 -11   7      663.35      697.46     33.58 o 
   2 -11   7     4348.98     4384.21     78.86 o 
   3 -11   7       29.02       29.74     16.77 o 
   4 -11   7      242.11      212.43     26.02 o 
   5 -11   7     1178.09     1228.13     71.96 o 
   6 -11   7     1417.00     1343.19     95.16 o 
   7 -11   7      313.88      324.46     30.85 o 
   8 -11   7       29.93       52.87     22.31 o 
   9 -11   7      202.17      207.05     34.65 o 
 -10 -10   7       31.00      -32.71     47.88 o 
  -9 -10   7      359.27      397.44     47.73 o 
  -8 -10   7     1227.81     1103.02     78.23 o 
  -7 -10   7        0.90       10.61     28.58 o 
  -6 -10   7      266.66      253.78     33.39 o 
  -5 -10   7      661.29      680.67     39.58 o 
  -4 -10   7     3221.75     3273.71     79.00 o 
  -3 -10   7       54.99       25.92     29.60 o 
  -2 -10   7     1060.31     1057.91     68.68 o 
  -1 -10   7      795.64      773.44     35.33 o 
   0 -10   7     4045.95     4093.00     72.61 o 
   1 -10   7      993.37     1046.99     32.82 o 
   2 -10   7     1297.29     1237.93     38.68 o 
   3 -10   7       17.30       -9.51     14.27 o 
   4 -10   7     2533.88     2455.00     68.78 o 
   5 -10   7     1161.80     1073.66     38.81 o 
   6 -10   7      827.73      804.73     35.16 o 
   7 -10   7       37.97        6.81     17.32 o 
   8 -10   7      516.10      555.10     36.01 o 
   9 -10   7      986.34     1043.06     47.04 o 
  10 -10   7      113.33      102.71     37.46 o 
 -10  -9   7        8.65       -6.41     26.89 o 
  -9  -9   7       28.04       43.81     31.14 o 
  -8  -9   7     1592.06     1673.52     93.77 o 
  -7  -9   7      567.71      582.80     48.76 o 
  -6  -9   7      106.62       95.65     28.06 o 
  -5  -9   7      240.75      237.43     26.87 o 
  -4  -9   7     6593.09     6525.18    121.09 o 
  -3  -9   7      359.31      358.55     26.59 o 
  -2  -9   7      309.17      351.03     27.29 o 
  -1  -9   7        8.79       23.31     14.65 o 
   0  -9   7    10575.61    10412.04    151.77 o 
   1  -9   7       40.74       39.39     13.65 o 
   2  -9   7      217.38      202.96     19.73 o 
   3  -9   7       38.24       36.45     15.16 o 
   4  -9   7     6876.34     6965.76     99.13 o 
   5  -9   7      416.76      389.81     25.55 o 
   6  -9   7       84.67       90.60     18.94 o 
   7  -9   7      263.58      244.63     28.18 o 
   8  -9   7     2180.75     2142.81     68.64 o 
   9  -9   7      313.04      278.40     31.71 o 
  10  -9   7        0.18       29.22     27.59 o 
 -11  -8   7      537.10      483.28     48.98 o 
 -10  -8   7      145.32      176.66     35.87 o 
  -9  -8   7      236.97      195.17     29.70 o 
  -8  -8   7       81.64       90.02     24.87 o 
  -7  -8   7      712.18      658.87     40.10 o 
  -6  -8   7     1416.78     1519.65     66.33 o 
  -5  -8   7       34.44       37.15     23.98 o 
  -4  -8   7     2226.50     2189.00     54.06 o 
  -3  -8   7     1686.05     1641.62     66.18 o 
  -2  -8   7     3829.96     3866.08     65.39 o 
  -1  -8   7       51.17       42.68     12.80 o 
   0  -8   7     5448.68     5506.49     84.59 o 
   1  -8   7      256.63      291.46     23.35 o 
   2  -8   7     3468.52     3579.63     62.99 o 
   3  -8   7      214.18      200.86     16.21 o 
   4  -8   7     4265.93     4157.73     70.31 o 
   5  -8   7        4.18       11.46     14.83 o 
   6  -8   7      717.24      726.25     38.69 o 
   7  -8   7      397.45      382.30     35.03 o 
   8  -8   7     1640.36     1631.88     74.24 o 
   9  -8   7      157.50      169.78     28.21 o 
  10  -8   7      103.08       56.18     25.22 o 
 -12  -7   7      140.49      142.25     36.08 o 
 -11  -7   7      127.74      141.30     43.33 o 
 -10  -7   7      512.92      523.75     38.41 o 
  -9  -7   7      598.57      594.32     39.51 o 
  -8  -7   7      640.29      546.87     58.14 o 
  -7  -7   7     1482.50     1502.59     62.89 o 
  -6  -7   7     3413.01     3330.47    126.27 o 
  -5  -7   7     1090.24     1136.20     46.68 o 
  -4  -7   7       35.51       23.53     15.90 o 
  -3  -7   7      382.58      371.24     25.71 o 
  -2  -7   7    14610.44    14570.76    161.03 o 
  -1  -7   7      304.38      329.36     19.57 o 
   0  -7   7      368.11      322.51     18.26 o 
   1  -7   7      619.01      605.34     24.43 o 
   2  -7   7    13201.81    13238.92    146.40 o 
   3  -7   7        9.20       17.10     10.18 o 
   4  -7   7      572.95      553.30     32.77 o 
   5  -7   7       36.56       24.79     14.36 o 
   6  -7   7     5967.61     6155.18    110.00 o 
   7  -7   7      115.52       94.48     26.35 o 
   8  -7   7       86.99       35.94     21.09 o 
   9  -7   7       93.66      101.95     31.39 o 
  10  -7   7      960.19     1031.82     75.66 o 
  11  -7   7      133.10      170.20     44.50 o 
 -12  -6   7       17.95       42.58     33.14 o 
 -11  -6   7      423.75      426.36     44.11 o 
 -10  -6   7      210.50      190.33     38.99 o 
  -9  -6   7      376.48      343.48     31.14 o 
  -8  -6   7        9.39      -15.93     15.93 o 
  -7  -6   7      647.81      559.57     41.46 o 
  -6  -6   7      739.74      672.55     42.34 o 
  -5  -6   7     1708.08     1713.74     54.62 o 
  -4  -6   7       78.61       87.17     15.42 o 
  -3  -6   7     2914.17     2833.26     52.77 o 
  -2  -6   7     4823.90     4872.11     62.35 o 
  -1  -6   7      575.46      586.83     16.93 o 
   0  -6   7     1334.28     1285.47     31.17 o 
   1  -6   7      219.81      233.57     14.96 o 
   2  -6   7    13606.49    13347.75    132.91 o 
   3  -6   7       57.58       57.55     11.49 o 
   4  -6   7      550.95      531.36     24.30 o 
   5  -6   7       64.66       79.06     15.02 o 
   6  -6   7     5642.42     5609.52    101.91 o 
   7  -6   7       67.97       55.91     20.69 o 
   8  -6   7      205.76      214.08     29.65 o 
   9  -6   7       57.25       59.76     23.22 o 
  10  -6   7     1487.06     1569.56     81.34 o 
  11  -6   7       89.89       68.95     33.82 o 
 -13  -5   7      171.95      156.29     36.06 o 
 -12  -5   7      236.20      255.40     37.79 o 
 -11  -5   7      566.97      621.31     73.49 o 
 -10  -5   7      337.99      277.81     28.36 o 
  -9  -5   7      985.34      990.81     42.62 o 
  -8  -5   7     2213.77     2029.59     59.19 o 
  -7  -5   7     1908.04     1821.47     64.75 o 
  -6  -5   7      125.83      113.31     19.45 o 
  -5  -5   7      551.95      580.94     30.89 o 
  -4  -5   7     5847.83     5863.57     93.35 o 
  -3  -5   7     1940.85     1963.69     37.23 o 
  -2  -5   7      551.27      526.19     16.57 o 
  -1  -5   7     1188.24     1176.74     24.47 o 
   0  -5   7     3581.03     3609.96     48.39 o 
   1  -5   7     2220.99     2186.87     35.33 o 
   2  -5   7      303.98      320.46     14.50 o 
   3  -5   7        1.70       -4.31      8.49 o 
   4  -5   7     8526.96     8593.79    111.66 o 
   5  -5   7      225.77      207.76     23.85 o 
   6  -5   7     1365.46     1294.20     52.04 o 
   7  -5   7       74.56       78.62     21.27 o 
   8  -5   7     1512.11     1608.83     56.09 o 
   9  -5   7        4.73       15.35     21.97 o 
  10  -5   7      342.45      290.15     36.54 o 
  11  -5   7      120.28      104.78     38.40 o 
 -13  -4   7      370.77      359.84     70.51 o 
 -12  -4   7       41.12       49.32     31.24 o 
 -11  -4   7      283.48      241.32     36.94 o 
 -10  -4   7      311.12      378.81     35.29 o 
  -9  -4   7     1494.85     1477.00     58.53 o 
  -8  -4   7     1106.75     1118.29     50.72 o 
  -7  -4   7     1010.49     1014.97     46.18 o 
  -6  -4   7      417.81      412.15     26.32 o 
  -5  -4   7     4812.24     4704.95     87.02 o 
  -4  -4   7     6661.89     6457.18    102.75 o 
  -3  -4   7     1111.86     1145.71     28.27 o 
  -2  -4   7       35.05       22.25      7.82 o 
  -1  -4   7     1838.49     1873.23     34.69 o 
   0  -4   7    10297.17    10342.27    101.46 o 
   1  -4   7      281.23      303.81     12.83 o 
   2  -4   7     1529.35     1446.04     28.93 o 
   3  -4   7      808.93      792.88     22.22 o 
   4  -4   7     4001.42     3874.93     75.62 o 
   5  -4   7       34.66       23.52     12.41 o 
   6  -4   7       18.55       14.29     16.15 o 
   7  -4   7       22.59       -7.42     17.04 o 
   8  -4   7     4196.22     4376.60    104.31 o 
   9  -4   7        0.04        1.83     22.20 o 
  10  -4   7       37.49       35.17     25.84 o 
  11  -4   7       22.73       -6.60     31.91 o 
 -13  -3   7      356.09      419.27    108.32 o 
 -12  -3   7      338.44      356.32     44.93 o 
 -11  -3   7       85.94       78.32     25.52 o 
 -10  -3   7       98.84       88.38     30.39 o 
  -9  -3   7     2453.67     2261.12     81.98 o 
  -8  -3   7      341.45      342.06     30.61 o 
  -7  -3   7      373.88      355.22     39.84 o 
  -6  -3   7      966.29      988.93     35.84 o 
  -5  -3   7     6197.99     6251.15     98.58 o 
  -4  -3   7       24.99       20.37      9.52 o 
  -3  -3   7      399.05      428.50     23.03 o 
  -2  -3   7     1939.27     2026.11     30.07 o 
  -1  -3   7     8943.38     8995.93     94.49 o 
   0  -3   7     1187.98     1213.77     23.00 o 
   1  -3   7       28.26       18.77      6.96 o 
   2  -3   7     2834.57     2917.22     39.65 o 
   3  -3   7     2774.75     2774.12     42.88 o 
   4  -3   7      714.38      721.26     26.48 o 
   5  -3   7      372.86      385.75     29.22 o 
   6  -3   7       10.99       -5.37     15.79 o 
   7  -3   7      415.13      402.87     30.09 o 
   8  -3   7      254.22      294.18     33.95 o 
   9  -3   7      162.33      146.49     28.93 o 
  10  -3   7      271.60      258.32     36.70 o 
  11  -3   7      106.42       91.01     38.06 o 
 -14  -2   7       42.49       64.82     48.17 o 
 -13  -2   7      176.32      160.95     29.39 o 
 -12  -2   7      509.41      609.58     55.81 o 
 -11  -2   7      802.67      757.91     43.01 o 
 -10  -2   7      222.72      238.39     25.01 o 
  -9  -2   7      297.88      355.45     26.29 o 
  -8  -2   7     1311.61     1326.84     51.35 o 
  -7  -2   7     2103.69     2099.28     61.04 o 
  -6  -2   7     1765.09     1722.02     49.13 o 
  -5  -2   7     2282.43     2323.79     41.63 o 
  -4  -2   7     1656.76     1650.53     35.83 o 
  -3  -2   7     2905.27     2906.75     57.45 o 
  -2  -2   7     7205.48     6978.66     72.25 o 
  -1  -2   7     2682.38     2808.23     35.14 o 
   0  -2   7      540.27      549.14     15.33 o 
   1  -2   7     1090.24     1063.83     20.75 o 
   2  -2   7     5141.89     5141.33     56.01 o 
   3  -2   7     1441.86     1472.24     27.82 o 
   4  -2   7       12.54       -0.03      9.85 o 
   5  -2   7       25.11       24.60     11.50 o 
   6  -2   7     2601.63     2477.22     62.03 o 
   7  -2   7      266.17      252.25     27.86 o 
   8  -2   7      121.96       83.61     23.82 o 
   9  -2   7      151.43       92.99     26.32 o 
  10  -2   7      139.82      147.02     31.15 o 
 -14  -1   7       23.63       21.77     24.06 o 
 -13  -1   7       28.40       42.38     22.69 o 
 -12  -1   7        7.14        4.75     18.97 o 
 -11  -1   7     1894.41     1969.08     99.15 o 
 -10  -1   7       94.36      106.48     19.53 o 
  -9  -1   7       11.18        6.25     13.73 o 
  -8  -1   7      150.80      153.45     27.75 o 
  -7  -1   7     5691.15     5719.18     82.96 o 
  -6  -1   7        7.33       10.08      7.98 o 
  -5  -1   7      154.17      139.09     11.37 o 
  -4  -1   7       17.01       19.23      7.65 o 
  -3  -1   7    11773.35    11573.41    121.19 o 
  -2  -1   7      301.08      301.11     12.05 o 
  -1  -1   7      148.94      161.21     11.20 o 
   0  -1   7       15.16       15.34      6.20 o 
   1  -1   7     7970.35     7920.61     75.06 o 
   2  -1   7     1892.58     1922.96     31.94 o 
   3  -1   7      248.22      230.60     14.17 o 
   4  -1   7        6.09        3.77     10.76 o 
   5  -1   7     2066.70     2021.69     44.27 o 
   6  -1   7      727.26      695.99     38.19 o 
   7  -1   7      121.29       84.43     22.56 o 
   8  -1   7       21.00       19.97     28.55 o 
   9  -1   7      378.70      398.05     38.09 o 
  10  -1   7      177.18      151.46     31.28 o 
 -14   0   7      387.84      408.86     79.47 o 
 -13   0   7       15.97       29.27     38.62 o 
 -12   0   7       17.84       14.41     17.09 o 
 -11   0   7      144.55      129.17     34.02 o 
 -10   0   7      173.10      166.66     18.57 o 
  -9   0   7      206.14      199.96     20.34 o 
  -8   0   7      445.51      490.03     22.43 o 
  -7   0   7     2814.73     2853.13     43.94 o 
  -6   0   7     1798.62     1871.25     31.46 o 
  -5   0   7      293.87      290.22     11.93 o 
  -4   0   7      507.71      508.26     15.41 o 
  -3   0   7     5029.19     5056.20     62.85 o 
  -2   0   7      423.25      442.06     13.73 o 
  -1   0   7        3.19        4.17      5.74 o 
   0   0   7      968.96     1006.33     19.80 o 
   1   0   7     4752.45     4743.50     47.57 o 
   2   0   7      230.07      232.91     13.89 o 
   3   0   7      239.60      239.96     14.79 o 
   4   0   7      823.70      845.90     28.49 o 
   5   0   7     2222.07     2219.85     52.92 o 
   6   0   7        5.15       12.12     18.75 o 
   7   0   7      239.39      258.94     30.38 o 
   8   0   7      172.95      189.62     30.68 o 
   9   0   7      430.25      497.90     41.67 o 
  10   0   7        3.44      -32.60     32.60 o 
 -13   1   7      214.32       -1.31     42.89 o 
 -12   1   7      150.82      138.03     19.95 o 
 -11   1   7      599.03      631.31     58.75 o 
 -10   1   7      625.68      635.56     25.99 o 
  -9   1   7     1663.84     1707.08     42.34 o 
  -8   1   7       29.39       17.87      9.01 o 
  -7   1   7      509.02      513.16     27.73 o 
  -6   1   7        6.63       24.54      8.33 o 
  -5   1   7     7577.81     7595.68     93.89 o 
  -4   1   7       51.04       37.04      7.16 o 
  -3   1   7      234.29      251.55     10.39 o 
  -2   1   7     1029.33     1008.99     22.40 o 
  -1   1   7     5572.13     5461.91     54.30 o 
   0   1   7      242.58      220.58     10.76 o 
   1   1   7      158.81      162.39      9.85 o 
   2   1   7       74.13       64.96      9.66 o 
   3   1   7     1835.68     1803.99     38.76 o 
   4   1   7      112.02       94.37     15.30 o 
   5   1   7       96.76       83.13     18.76 o 
   6   1   7       28.60       37.57     18.34 o 
   7   1   7      292.56      275.69     38.19 o 
   8   1   7      100.10       87.07     26.37 o 
   9   1   7        1.92       32.82     24.89 o 
  10   1   7        0.39       33.30     31.36 o 
 -11   2   7      592.89      551.06    139.81 o 
 -10   2   7       10.83       18.70     11.08 o 
  -9   2   7      311.67      346.94     18.68 o 
  -8   2   7      958.03      986.04     27.51 o 
  -7   2   7     2294.20     2352.10     41.09 o 
  -6   2   7      315.50      315.71     15.73 o 
  -5   2   7     3813.63     3878.83     54.84 o 
  -4   2   7        2.76        1.86      8.96 o 
  -3   2   7      815.70      835.15     23.47 o 
  -2   2   7       95.58       93.66      7.52 o 
  -1   2   7     8511.71     8580.81     86.26 o 
   0   2   7      201.68      229.01     10.82 o 
   1   2   7     2236.27     2279.46     35.73 o 
   2   2   7       43.14       43.35      9.33 o 
   3   2   7     3586.41     3618.18     56.07 o 
   4   2   7       13.61       13.76     13.30 o 
   5   2   7      888.29      857.51     38.19 o 
   6   2   7        0.22       -6.38     17.16 o 
   7   2   7      930.40      934.14     55.23 o 
   8   2   7        6.22        0.05     23.19 o 
   9   2   7      316.65      358.80     38.76 o 
  10   2   7        1.04       -3.43     35.38 o 
 -11   3   7      287.39      253.18     35.84 o 
 -10   3   7        1.18      -12.06     12.06 o 
  -9   3   7      788.10      785.29     34.84 o 
  -8   3   7       21.13       23.50     10.56 o 
  -7   3   7       36.57       37.62      9.60 o 
  -6   3   7      236.72      241.04     14.09 o 
  -5   3   7     2660.15     2583.00     52.60 o 
  -4   3   7      936.18      930.32     30.58 o 
  -3   3   7        0.69       15.28      9.82 o 
  -2   3   7      524.29      570.95     19.88 o 
  -1   3   7        7.95       10.40      8.62 o 
   0   3   7        6.97        3.73      8.93 o 
   1   3   7      826.26      855.98     25.23 o 
   2   3   7       68.29       58.36     10.27 o 
   3   3   7       48.46       50.93     12.21 o 
   4   3   7       14.43        5.09     15.01 o 
   5   3   7        8.66       11.77     17.93 o 
   6   3   7       73.74       98.61     22.49 o 
   7   3   7       59.97       62.07     22.29 o 
   8   3   7        3.33      -18.21     23.51 o 
   9   3   7        5.42        5.18     25.66 o 
 -12   4   7       15.83        4.93     31.67 o 
 -11   4   7      510.88      562.69     41.46 o 
 -10   4   7       12.09        3.01     16.73 o 
  -9   4   7     1889.87     1850.02     55.82 o 
  -8   4   7       39.31       46.26     13.26 o 
  -7   4   7     1350.23     1380.12     36.99 o 
  -6   4   7       35.18       27.85     11.12 o 
  -5   4   7     5703.88     5670.98     79.48 o 
  -4   4   7        0.06       11.09      9.82 o 
  -3   4   7      838.03      777.23     24.90 o 
  -2   4   7      360.26      387.44     16.71 o 
  -1   4   7    10151.00    10070.13    104.61 o 
   0   4   7      554.69      538.84     24.21 o 
   1   4   7     1335.84     1302.02     33.21 o 
   2   4   7      370.24      380.09     26.07 o 
   3   4   7     1047.06     1105.98     32.79 o 
   4   4   7       19.02       33.18     17.05 o 
   5   4   7     1628.85     1606.59     84.58 o 
   6   4   7       84.09       67.18     22.36 o 
   7   4   7      406.63      435.14     44.13 o 
   8   4   7        0.31      -20.57     20.57 o 
   9   4   7      187.94      147.45     37.32 o 
 -12   5   7        1.81        5.45     22.07 o 
 -11   5   7      135.52      109.78     17.43 o 
 -10   5   7      539.72      476.26     25.45 o 
  -9   5   7       75.48      111.14     16.27 o 
  -8   5   7       13.21       20.24     12.60 o 
  -7   5   7      139.38      191.62     18.60 o 
  -6   5   7      347.58      373.93     22.47 o 
  -5   5   7     1035.02     1074.38     32.37 o 
  -4   5   7      684.34      682.51     24.99 o 
  -3   5   7      104.99       95.70     11.38 o 
  -2   5   7      432.83      424.35     17.98 o 
  -1   5   7     1835.94     1826.90     57.32 o 
   0   5   7      671.31      732.59     27.24 o 
   1   5   7      278.24      247.10     19.60 o 
   2   5   7        4.84      -14.92     14.92 o 
   3   5   7     2230.59     2294.31     65.70 o 
   4   5   7      838.21      885.91     46.61 o 
   5   5   7       86.00      101.70     32.10 o 
   6   5   7       28.29       21.52     21.28 o 
   7   5   7       43.70       67.90     24.13 o 
   8   5   7      163.00      111.75     26.99 o 
 -13   6   7       68.85       98.01     32.01 o 
 -12   6   7      202.39      214.01     32.66 o 
 -11   6   7     1227.53     1232.79     42.08 o 
 -10   6   7      230.95      274.21     22.16 o 
  -9   6   7       92.07       94.64     16.82 o 
  -8   6   7      117.72      112.21     17.12 o 
  -7   6   7     3074.28     3053.82     76.31 o 
  -6   6   7      717.20      697.24     39.19 o 
  -5   6   7      387.98      294.78     21.53 o 
  -4   6   7       14.48        2.52     11.33 o 
  -3   6   7     4831.23     4840.80     77.54 o 
  -2   6   7      120.55      138.25     13.72 o 
  -1   6   7        9.11        9.88     11.54 o 
   0   6   7      604.40      589.66     25.68 o 
   1   6   7     2803.36     2853.28     56.46 o 
   2   6   7       70.70       75.10     20.32 o 
   3   6   7        0.10      -18.21     18.21 o 
   4   6   7      476.93      502.75     44.46 o 
   5   6   7     1343.09     1258.91     65.41 o 
   6   6   7        3.90       -6.84     28.38 o 
   7   6   7        6.59        4.09     29.42 o 
   8   6   7      369.75      328.45     62.89 o 
 -14   7   7        2.22        4.87     32.52 o 
 -13   7   7        7.90       -6.03     27.07 o 
 -12   7   7      818.00      876.79     42.10 o 
 -11   7   7      373.51      370.03     30.88 o 
 -10   7   7       43.42       33.16     16.59 o 
  -9   7   7       21.88        5.59     15.15 o 
  -8   7   7     1938.83     1832.38     55.75 o 
  -7   7   7     2234.60     2008.52     55.39 o 
  -6   7   7       11.12       10.81     14.12 o 
  -5   7   7      146.43       85.37     17.44 o 
  -4   7   7     1841.37     1808.68     41.03 o 
  -3   7   7     2676.12     2785.95     52.15 o 
  -2   7   7      134.48      108.44     15.34 o 
  -1   7   7        0.93        3.45     12.74 o 
   0   7   7      318.38      347.39     21.95 o 
   1   7   7     2865.07     3018.00     63.07 o 
   2   7   7      441.33      466.91     31.08 o 
   3   7   7       18.08       35.73     21.14 o 
   4   7   7        3.10      -26.41     26.41 o 
   5   7   7      903.82      885.08     77.67 o 
   6   7   7      177.38      123.63     44.65 o 
   7   7   7        0.08       19.23     39.28 o 
 -14   8   7       70.40       72.14     32.29 o 
 -13   8   7      100.41      111.32     22.86 o 
 -12   8   7      693.26      744.13     39.92 o 
 -11   8   7        1.33       19.14     18.08 o 
 -10   8   7      117.98       93.58     19.83 o 
  -9   8   7     1022.47      933.98     36.79 o 
  -8   8   7     2204.84     2034.49     51.50 o 
  -7   8   7       63.24       74.78     19.97 o 
  -6   8   7       18.67       11.63     16.81 o 
  -5   8   7     2170.98     2124.59     52.04 o 
  -4   8   7     2682.23     2524.72     62.77 o 
  -3   8   7      767.59      775.76     28.83 o 
  -2   8   7      134.16      129.22     20.47 o 
  -1   8   7     1959.95     1927.55     47.40 o 
   0   8   7     1361.35     1341.26     57.42 o 
   1   8   7      215.73      209.03     21.35 o 
   2   8   7      672.67      747.07     37.26 o 
   3   8   7      597.50      611.14     57.82 o 
   4   8   7      208.36      134.13     34.99 o 
   5   8   7      221.15      242.73     40.70 o 
   6   8   7      516.71      583.82     72.61 o 
 -14   9   7      365.72      420.56     57.30 o 
 -13   9   7      113.19       85.60     21.91 o 
 -12   9   7       39.75       11.69     26.40 o 
 -11   9   7       30.75       46.37     20.40 o 
 -10   9   7     1290.00     1220.90     64.54 o 
  -9   9   7      504.55      502.39     30.13 o 
  -8   9   7      330.72      296.93     25.45 o 
  -7   9   7       73.73       65.31     20.42 o 
  -6   9   7     2133.77     2101.11     58.79 o 
  -5   9   7     2129.71     2174.84     52.74 o 
  -4   9   7      277.46      231.02     22.24 o 
  -3   9   7      208.54      180.23     23.88 o 
  -2   9   7      752.24      744.00     34.94 o 
  -1   9   7     2674.61     2566.64     71.14 o 
   0   9   7      126.64       78.96     19.70 o 
   1   9   7      343.83      303.04     29.73 o 
   2   9   7       65.99       38.98     25.73 o 
   3   9   7      991.86      887.92    114.51 o 
   4   9   7        0.66      -12.85     29.98 o 
   5   9   7       21.91      -10.48     29.69 o 
   6   9   7       62.36       59.48     34.75 o 
 -13  10   7       10.33      -11.37     19.27 o 
 -12  10   7       45.86       53.15     21.60 o 
 -11  10   7      160.80      149.76     24.71 o 
 -10  10   7     1594.29     1524.49     51.68 o 
  -9  10   7      122.28      133.88     21.59 o 
  -8  10   7        2.48      -17.76     17.76 o 
  -7  10   7      189.20      161.18     40.10 o 
  -6  10   7     3502.55     3351.49     77.39 o 
  -5  10   7      433.70      413.86     44.94 o 
  -4  10   7        7.72      -17.53     17.53 o 
  -3  10   7      817.50      830.68     52.92 o 
  -2  10   7     3259.13     3444.51     88.51 o 
  -1  10   7      946.65     1043.75     45.85 o 
   0  10   7      180.25      176.17     22.47 o 
   1  10   7      742.26      689.49     62.36 o 
   2  10   7      977.50     1060.04     91.05 o 
   3  10   7      624.90      579.78     54.02 o 
   4  10   7      146.43      161.39     36.18 o 
   5  10   7      245.06      193.50     53.95 o 
 -13  11   7       14.12        7.07     32.01 o 
 -12  11   7      600.08      546.07     38.56 o 
 -11  11   7       30.84        4.70     19.85 o 
 -10  11   7      803.61      795.14     40.21 o 
  -9  11   7       79.52       86.38     26.29 o 
  -8  11   7      841.09      908.05     48.83 o 
  -7  11   7      666.85      701.27     43.70 o 
  -6  11   7      694.37      605.11     34.90 o 
  -5  11   7      322.91      320.31     27.68 o 
  -4  11   7      227.92      267.04     37.23 o 
  -3  11   7      549.25      531.29     44.83 o 
  -2  11   7     1032.80     1194.76     48.94 o 
  -1  11   7      319.49      316.24     36.26 o 
   0  11   7      151.06      138.66     25.07 o 
   1  11   7      624.37      616.75     88.78 o 
   2  11   7      444.63      419.01     52.79 o 
   3  11   7      372.42      355.84     47.02 o 
   4  11   7       22.33       36.81     48.98 o 
 -12  12   7      772.48      846.02     58.15 o 
 -11  12   7        6.69       32.28     27.66 o 
 -10  12   7       35.76       33.94     27.93 o 
  -9  12   7        3.80       12.06     25.90 o 
  -8  12   7     2613.56     2692.17     88.25 o 
  -7  12   7       97.97      108.62     26.86 o 
  -6  12   7      145.21      119.60     22.79 o 
  -5  12   7      416.18      406.84     42.77 o 
  -4  12   7     2325.01     2452.28    116.72 o 
  -3  12   7      752.87      841.30     53.73 o 
  -2  12   7       23.07       12.56     27.28 o 
  -1  12   7      565.19      631.62     37.55 o 
   0  12   7      800.49      841.85     57.68 o 
   1  12   7      228.22      245.40     61.96 o 
   2  12   7        1.85      -42.70     46.07 o 
   3  12   7      203.49      163.18     59.65 o 
 -11  13   7        4.20      -10.12     33.97 o 
 -10  13   7      114.99       71.57     29.95 o 
  -9  13   7        1.25      -23.94     23.94 o 
  -8  13   7     1026.80     1027.58     57.09 o 
  -7  13   7      125.22      171.46     25.90 o 
  -6  13   7      205.67      260.33     31.13 o 
  -5  13   7       26.86        1.28     34.58 o 
  -4  13   7     1759.92     1924.23     90.44 o 
  -3  13   7      296.11      304.18     38.61 o 
  -2  13   7       94.99       56.89     29.14 o 
  -1  13   7      353.50      312.52     31.51 o 
   0  13   7      803.12      925.64     58.49 o 
   1  13   7      606.18      678.94     54.53 o 
 -10  14   7      545.97      628.76     66.87 o 
  -9  14   7       58.43       58.00     29.60 o 
  -8  14   7       56.99       28.02     27.27 o 
  -7  14   7       31.53       12.26     20.72 o 
  -6  14   7      940.63     1209.68     79.35 o 
  -5  14   7       24.26       74.94     40.47 o 
  -4  14   7      165.57      151.80     34.92 o 
  -3  14   7      292.88      271.07     37.64 o 
  -2  14   7      698.37      750.66     53.79 o 
  -1  14   7       25.94       45.32     48.95 o 
   0  14   7      114.84       75.82     32.08 o 
  -8  15   7       32.81       55.22     30.59 o 
  -7  15   7       33.97       47.95     56.87 o 
  -6  15   7      704.17      651.62     64.90 o 
  -5  15   7       19.28       23.77     32.28 o 
  -4  15   7       13.92      -14.85     32.66 o 
  -3  15   7       21.49       76.52     32.48 o 
   0 -16   8        0.84       35.76     35.43 o 
   1 -16   8      597.05      670.64     63.21 o 
   2 -16   8        7.22       15.01     40.37 o 
  -3 -15   8      182.63      152.78     56.75 o 
  -2 -15   8        0.37        2.37     41.02 o 
  -1 -15   8       30.04       35.84     61.56 o 
   0 -15   8       14.77       19.38     35.34 o 
   1 -15   8      222.23      202.84     37.52 o 
   2 -15   8       53.05       32.09     30.26 o 
   3 -15   8       22.41       25.02     30.90 o 
   4 -15   8        0.70       12.00     27.51 o 
   5 -15   8      446.41      521.24     67.17 o 
  -5 -14   8      230.09      263.62     47.64 o 
  -4 -14   8        5.42      -13.56     40.06 o 
  -3 -14   8      130.61      192.99     49.70 o 
  -2 -14   8        3.67       19.07     34.32 o 
  -1 -14   8      398.58      394.38     40.09 o 
   0 -14   8      146.90      200.79     39.16 o 
   1 -14   8       24.01        8.31     29.95 o 
   2 -14   8       56.61       47.52     33.49 o 
   3 -14   8      238.93      209.97     32.91 o 
   4 -14   8        2.09        3.63     25.34 o 
   5 -14   8        7.44        6.64     23.19 o 
   6 -14   8      154.91      182.27     46.38 o 
  -6 -13   8       95.85       68.78     47.50 o 
  -5 -13   8      576.22      646.27    103.82 o 
  -4 -13   8      111.58      128.53     41.76 o 
  -3 -13   8       51.26       17.87     33.40 o 
  -2 -13   8        6.04      -26.21     32.17 o 
  -1 -13   8      636.42      697.14     40.38 o 
   0 -13   8      152.61      167.61     32.53 o 
   1 -13   8      244.13      246.46     28.98 o 
   2 -13   8       56.65       18.39     20.53 o 
   3 -13   8      640.33      670.80     46.54 o 
   4 -13   8       15.19       36.12     22.71 o 
   5 -13   8      121.51      143.41     27.71 o 
   6 -13   8        8.36      -10.94     25.78 o 
   7 -13   8      326.90      302.74     39.52 o 
  -8 -12   8       45.72       37.75     42.11 o 
  -7 -12   8      367.78      323.79     71.23 o 
  -6 -12   8      220.70      275.78     55.44 o 
  -5 -12   8       67.59       82.09     45.91 o 
  -4 -12   8      154.69      136.82     41.12 o 
  -3 -12   8      434.77      561.62     57.98 o 
  -2 -12   8      306.22      341.50     31.85 o 
  -1 -12   8      107.93       46.44     24.52 o 
   0 -12   8     1044.16     1099.89     48.67 o 
   1 -12   8      238.91      240.58     25.95 o 
   2 -12   8       35.27       19.19     20.03 o 
   3 -12   8       44.93       43.86     20.80 o 
   4 -12   8      708.65      747.49     47.00 o 
   5 -12   8        1.78      -22.53     23.67 o 
   6 -12   8      172.00      160.17     31.76 o 
   7 -12   8       25.25       24.18     27.00 o 
   8 -12   8      254.95      286.76     48.89 o 
  -9 -11   8       10.02       35.14     30.03 o 
  -8 -11   8       69.08       46.53     28.58 o 
  -7 -11   8      507.79      545.13     43.03 o 
  -6 -11   8        2.95        5.30     22.82 o 
  -5 -11   8        5.41       76.87     43.67 o 
  -4 -11   8        1.83      -29.72     29.72 o 
  -3 -11   8     1869.87     1852.16     82.04 o 
  -2 -11   8        5.47       25.75     21.24 o 
  -1 -11   8        1.17       -2.97     20.93 o 
   0 -11   8       32.42       15.14     16.98 o 
   1 -11   8     1235.07     1233.31     39.51 o 
   2 -11   8       56.95       35.60     18.13 o 
   3 -11   8       10.14      -10.88     17.84 o 
   4 -11   8      517.95      525.13     38.51 o 
   5 -11   8      616.12      561.79     41.31 o 
   6 -11   8       60.90       47.80     24.85 o 
   7 -11   8       60.70       72.15     22.17 o 
   8 -11   8      200.15      209.85     27.26 o 
   9 -11   8       45.55       -1.16     28.06 o 
  -9 -10   8      120.13       88.25     30.77 o 
  -8 -10   8      635.52      668.19     49.33 o 
  -7 -10   8      198.89      139.54     30.86 o 
  -6 -10   8      428.51      377.77     37.17 o 
  -5 -10   8      183.98      180.84     27.27 o 
  -4 -10   8      796.03      827.27     48.53 o 
  -3 -10   8      601.12      626.53     76.69 o 
  -2 -10   8     1482.53     1354.28     53.94 o 
  -1 -10   8      617.38      636.08     35.23 o 
   0 -10   8      639.02      638.76     29.23 o 
   1 -10   8     1269.14     1359.68     37.67 o 
   2 -10   8     1612.11     1743.00     54.51 o 
   3 -10   8       79.29       44.07     17.05 o 
   4 -10   8      145.93      146.20     23.63 o 
   5 -10   8      295.35      262.54     31.91 o 
   6 -10   8     1281.12     1372.39     45.18 o 
   7 -10   8        6.89       10.37     18.18 o 
   8 -10   8        0.73      -17.38     20.15 o 
   9 -10   8       79.39       66.02     30.91 o 
 -10  -9   8       43.24       57.81     31.34 o 
  -9  -9   8      246.06      188.65     38.59 o 
  -8  -9   8      259.67      243.56     39.74 o 
  -7  -9   8       37.27       48.07     24.74 o 
  -6  -9   8        2.06       -8.49     19.96 o 
  -5  -9   8     1137.81     1069.49     46.04 o 
  -4  -9   8      318.92      300.25     32.65 o 
  -3  -9   8      265.10      238.87     33.62 o 
  -2  -9   8      686.81      762.91     36.44 o 
  -1  -9   8     1191.24     1165.62     34.07 o 
   0  -9   8       96.18       60.16     15.96 o 
   1  -9   8      346.24      316.40     22.08 o 
   2  -9   8     1577.94     1645.30     43.97 o 
   3  -9   8     1326.13     1407.14     41.64 o 
   4  -9   8      141.81      146.01     22.53 o 
   5  -9   8      188.89      164.65     21.17 o 
   6  -9   8     1252.08     1312.06     43.32 o 
   7  -9   8      110.26      118.37     21.60 o 
   8  -9   8        4.77       14.96     21.46 o 
   9  -9   8        5.02       21.73     22.89 o 
 -11  -8   8       13.61       -8.22     28.13 o 
 -10  -8   8      955.32      921.92     60.62 o 
  -9  -8   8      204.70      155.84     50.92 o 
  -8  -8   8       90.38       53.33     28.81 o 
  -7  -8   8      292.12      253.96     57.89 o 
  -6  -8   8     1621.52     1597.23     89.85 o 
  -5  -8   8      596.70      646.20     36.09 o 
  -4  -8   8      595.71      568.12     34.97 o 
  -3  -8   8      589.45      608.95     39.08 o 
  -2  -8   8     1270.41     1285.64     37.59 o 
  -1  -8   8     1683.90     1709.23     39.80 o 
   0  -8   8     1572.90     1643.09     40.67 o 
   1  -8   8      716.61      700.31     27.69 o 
   2  -8   8       29.88       22.18     14.98 o 
   3  -8   8      684.98      703.14     30.00 o 
   4  -8   8     1695.33     1677.75     41.92 o 
   5  -8   8      323.54      308.05     24.18 o 
   6  -8   8        2.50       -9.24     16.55 o 
   7  -8   8      304.42      283.70     25.77 o 
   8  -8   8      334.63      350.18     47.50 o 
   9  -8   8       31.62       38.72     23.92 o 
  10  -8   8       57.21       51.17     31.90 o 
 -12  -7   8       48.58       15.86     45.07 o 
 -11  -7   8       42.97       32.31     31.16 o 
 -10  -7   8      376.42      402.17     43.86 o 
  -9  -7   8       38.77       69.27     29.04 o 
  -8  -7   8       33.01       32.93     25.12 o 
  -7  -7   8      258.91      227.80     36.16 o 
  -6  -7   8     2483.35     2453.23     73.80 o 
  -5  -7   8     1081.39     1110.87     42.68 o 
  -4  -7   8      476.42      449.86     26.57 o 
  -3  -7   8     1087.59     1056.71     31.18 o 
  -2  -7   8     2479.43     2441.63     44.18 o 
  -1  -7   8     1021.08     1108.51     34.28 o 
   0  -7   8     2783.23     2762.35     62.35 o 
   1  -7   8     1048.23     1082.98     31.23 o 
   2  -7   8     1263.92     1217.66     34.43 o 
   3  -7   8     1134.58     1163.81     32.30 o 
   4  -7   8     3410.77     3441.10     65.82 o 
   5  -7   8      369.40      340.60     25.56 o 
   6  -7   8       66.08       64.88     18.23 o 
   7  -7   8      170.20      199.15     26.66 o 
   8  -7   8     1605.73     1538.51     57.50 o 
   9  -7   8       74.34       50.28     23.29 o 
  10  -7   8       65.44       38.39     31.21 o 
 -12  -6   8      327.50      332.69     51.95 o 
 -11  -6   8      120.41      111.96     31.55 o 
 -10  -6   8      102.46      103.42     26.45 o 
  -9  -6   8      625.55      562.64     44.32 o 
  -8  -6   8      330.21      308.41     35.66 o 
  -7  -6   8      130.14      113.97     27.98 o 
  -6  -6   8      145.93      135.85     23.08 o 
  -5  -6   8      738.35      768.91     35.54 o 
  -4  -6   8     1170.15     1118.18     36.26 o 
  -3  -6   8      537.21      505.81     38.16 o 
  -2  -6   8       73.29       83.83     12.75 o 
  -1  -6   8     3242.14     3248.89     59.49 o 
   0  -6   8      361.55      378.12     17.83 o 
   1  -6   8      455.00      448.50     37.10 o 
   2  -6   8      235.70      162.90     16.88 o 
   3  -6   8     1484.64     1588.11     33.41 o 
   4  -6   8      260.54      231.62     19.09 o 
   5  -6   8      178.55      174.34     20.28 o 
   6  -6   8      124.00       91.73     18.84 o 
   7  -6   8      565.18      623.60     64.79 o 
   8  -6   8      456.86      429.16     39.97 o 
   9  -6   8        7.43       22.22     23.09 o 
  10  -6   8      112.43       93.50     36.45 o 
 -13  -5   8       18.96       15.71     59.15 o 
 -12  -5   8      644.20      695.13     58.41 o 
 -11  -5   8      144.41      192.01     33.24 o 
 -10  -5   8       93.51       65.80     23.32 o 
  -9  -5   8      253.14      234.66     46.56 o 
  -8  -5   8     1800.06     1652.11     64.01 o 
  -7  -5   8     1516.52     1384.25     57.59 o 
  -6  -5   8     1502.43     1431.01     50.76 o 
  -5  -5   8     1434.74     1426.79     43.85 o 
  -4  -5   8     2185.51     2162.58     48.76 o 
  -3  -5   8      986.78      935.50     37.84 o 
  -2  -5   8     3560.16     3400.32     51.40 o 
  -1  -5   8      917.38      934.75     25.84 o 
   0  -5   8     4397.60     4262.29     59.92 o 
   1  -5   8     1203.78     1173.04     31.21 o 
   2  -5   8     1267.55     1287.20     26.97 o 
   3  -5   8     1302.83     1281.11     29.29 o 
   4  -5   8     1200.17     1264.42     34.80 o 
   5  -5   8      223.70      206.55     20.24 o 
   6  -5   8     2150.53     2132.59     54.56 o 
   7  -5   8      380.56      396.79     32.94 o 
   8  -5   8       53.97       44.20     22.32 o 
   9  -5   8       23.11        5.99     22.86 o 
  10  -5   8      519.94      490.58     65.38 o 
 -13  -4   8        1.85       13.41     25.59 o 
 -12  -4   8       52.03       32.39     26.70 o 
 -11  -4   8      626.69      605.55     44.28 o 
 -10  -4   8      280.13      248.03     29.27 o 
  -9  -4   8       14.06       19.55     25.45 o 
  -8  -4   8      204.77      253.94     30.14 o 
  -7  -4   8     2402.23     2148.59    103.68 o 
  -6  -4   8       72.45       82.11     16.21 o 
  -5  -4   8      187.48      189.54     29.70 o 
  -4  -4   8      245.77      280.43     21.90 o 
  -3  -4   8     7845.27     7510.79     91.13 o 
  -2  -4   8      328.34      311.67     14.27 o 
  -1  -4   8      190.89      189.11     15.09 o 
   0  -4   8        1.54       10.83      9.77 o 
   1  -4   8     3988.07     3859.47     53.19 o 
   2  -4   8     1111.59     1076.11     24.66 o 
   3  -4   8        0.91        2.34      9.64 o 
   4  -4   8      569.72      595.20     26.48 o 
   5  -4   8     1532.53     1554.04     41.66 o 
   6  -4   8      199.87      170.46     21.12 o 
   7  -4   8        3.73       -0.68     18.17 o 
   8  -4   8       20.02       35.50     27.19 o 
   9  -4   8      283.36      346.06     36.73 o 
  10  -4   8      396.48      425.49     55.28 o 
 -13  -3   8       49.87       51.61     26.54 o 
 -12  -3   8       35.58       18.03     23.21 o 
 -11  -3   8      162.36      181.01     41.71 o 
 -10  -3   8     1275.92     1385.33     67.31 o 
  -9  -3   8      268.72      254.06     25.79 o 
  -8  -3   8      164.41      214.60     27.62 o 
  -7  -3   8     1896.48     1887.41     55.65 o 
  -6  -3   8     2889.84     2857.60     61.95 o 
  -5  -3   8      694.81      709.30     25.41 o 
  -4  -3   8     1246.24     1311.56     53.65 o 
  -3  -3   8     4360.54     4351.58     61.74 o 
  -2  -3   8     1818.08     1952.84     31.54 o 
  -1  -3   8      824.87      795.57     20.26 o 
   0  -3   8     1780.00     1642.81     31.44 o 
   1  -3   8     5584.99     5383.65     67.65 o 
   2  -3   8      248.75      267.24     13.31 o 
   3  -3   8       67.80       52.29     12.19 o 
   4  -3   8     2218.71     2217.29     46.09 o 
   5  -3   8     1869.20     1839.34     42.51 o 
   6  -3   8       43.99        7.63     14.52 o 
   7  -3   8       49.38       28.14     20.32 o 
   8  -3   8       68.51       66.70     23.96 o 
   9  -3   8      266.88      273.30     34.87 o 
  10  -3   8       28.72       29.92     52.47 o 
 -14  -2   8       34.66       29.06     26.59 o 
 -13  -2   8      269.61      294.33     33.85 o 
 -12  -2   8        8.11       -8.80     19.71 o 
 -11  -2   8        8.47       -2.34     18.10 o 
 -10  -2   8      468.68      499.75     32.09 o 
  -9  -2   8     2191.13     2103.86     83.69 o 
  -8  -2   8        1.48        6.59     14.02 o 
  -7  -2   8        9.94       -0.71     11.09 o 
  -6  -2   8     1134.32     1147.65     32.66 o 
  -5  -2   8     6584.26     6489.06     87.64 o 
  -4  -2   8      109.79       91.49     12.49 o 
  -3  -2   8      157.58      157.11     13.24 o 
  -2  -2   8     1139.48     1091.27     23.55 o 
  -1  -2   8     7455.38     7508.11     75.09 o 
   0  -2   8     1698.31     1636.52     28.05 o 
   1  -2   8      191.57      177.37     21.27 o 
   2  -2   8      286.56      308.70     14.73 o 
   3  -2   8     3318.95     3280.84     49.62 o 
   4  -2   8     1209.94     1230.03     34.38 o 
   5  -2   8       78.71       86.02     16.91 o 
   6  -2   8        0.94        0.65     15.93 o 
   7  -2   8      616.33      567.15     37.86 o 
   8  -2   8      663.72      622.95     40.96 o 
   9  -2   8       12.19       15.61     24.40 o 
  10  -2   8       47.87       68.54     34.32 o 
 -14  -1   8        9.78      -14.91     20.96 o 
 -13  -1   8       35.55       25.79     21.26 o 
 -12  -1   8      243.82      210.77     26.59 o 
 -11  -1   8       97.18       93.20     20.31 o 
 -10  -1   8       49.78       27.27     16.44 o 
  -9  -1   8     1890.13     1755.25     51.67 o 
  -8  -1   8      956.18     1044.65     36.45 o 
  -7  -1   8        8.80       -1.59      9.54 o 
  -6  -1   8        0.31       -4.40      9.25 o 
  -5  -1   8     6764.08     6613.10     92.37 o 
  -4  -1   8      585.44      667.65     20.80 o 
  -3  -1   8       17.09       15.74      9.57 o 
  -2  -1   8      153.01      174.59     10.11 o 
  -1  -1   8    10846.30    10815.14     97.39 o 
   0  -1   8      206.93      182.33     10.43 o 
   1  -1   8       85.87       82.19     10.45 o 
   2  -1   8      393.38      422.91     16.70 o 
   3  -1   8     6337.93     6157.02     77.30 o 
   4  -1   8      111.35       89.03     15.32 o 
   5  -1   8      150.10      144.97     19.28 o 
   6  -1   8      202.81      151.96     22.92 o 
   7  -1   8     1461.75     1470.81     58.80 o 
   8  -1   8       74.47       70.95     27.71 o 
   9  -1   8      103.91      139.32     30.35 o 
  10  -1   8       79.77       48.08     35.40 o 
 -14   0   8       25.21       78.53     40.98 o 
 -13   0   8      204.13      221.88     34.37 o 
 -12   0   8      622.69      624.24     82.22 o 
 -11   0   8      240.49      260.93     24.54 o 
 -10   0   8       27.30       32.69     14.40 o 
  -9   0   8      220.68      281.45     21.37 o 
  -8   0   8      223.92      265.83     17.31 o 
  -7   0   8     2199.81     2173.55     42.23 o 
  -6   0   8      112.71      124.07     22.49 o 
  -5   0   8      385.18      411.09     19.18 o 
  -4   0   8     1259.36     1342.14     32.40 o 
  -3   0   8     4251.86     4205.13     54.37 o 
  -2   0   8      283.21      220.40     10.66 o 
  -1   0   8      974.94      973.72     20.92 o 
   0   0   8      101.42       94.13      9.58 o 
   1   0   8     2203.29     2205.36     34.35 o 
   2   0   8      483.11      477.58     16.83 o 
   3   0   8      727.88      707.67     21.85 o 
   4   0   8       21.10       28.69     13.26 o 
   5   0   8      337.11      332.09     25.78 o 
   6   0   8      407.89      418.72     41.05 o 
   7   0   8      367.28      359.06     36.57 o 
   8   0   8       16.01       -5.76     23.40 o 
   9   0   8        3.45       -0.56     24.34 o 
 -13   1   8      304.74      343.48     39.87 o 
 -12   1   8        5.28       28.50     15.45 o 
 -11   1   8      509.67      603.75     30.26 o 
 -10   1   8      515.22      499.17     35.83 o 
  -9   1   8     1518.25     1568.00     37.76 o 
  -8   1   8      673.90      685.27     21.50 o 
  -7   1   8     2736.25     2814.71     47.25 o 
  -6   1   8       43.72       35.42     14.90 o 
  -5   1   8     1342.79     1332.69     30.74 o 
  -4   1   8      111.41      108.53     13.40 o 
  -3   1   8    11940.20    11528.39    144.57 o 
  -2   1   8        6.76        9.84      8.33 o 
  -1   1   8      594.55      625.54     18.22 o 
   0   1   8        8.42       20.79      9.00 o 
   1   1   8     8672.86     8256.31    101.26 o 
   2   1   8      118.09      116.05     12.29 o 
   3   1   8      322.44      309.19     23.11 o 
   4   1   8      136.97      126.25     19.68 o 
   5   1   8     2731.49     2780.65     83.00 o 
   6   1   8       56.38       46.94     20.16 o 
   7   1   8      245.37      167.43     34.56 o 
   8   1   8       40.93       32.92     25.86 o 
   9   1   8      481.29      572.04     49.78 o 
 -12   2   8       13.27        6.87     15.62 o 
 -11   2   8       20.22       21.72     14.25 o 
 -10   2   8       15.46        0.88     12.13 o 
  -9   2   8       48.80       27.37     12.51 o 
  -8   2   8       45.56       43.71     11.03 o 
  -7   2   8       10.08        8.54      9.95 o 
  -6   2   8      693.76      717.93     23.67 o 
  -5   2   8      264.76      260.85     17.08 o 
  -4   2   8      326.01      317.79     18.52 o 
  -3   2   8      639.30      627.20     22.23 o 
  -2   2   8      216.42      245.31     17.37 o 
  -1   2   8      274.94      290.69     15.93 o 
   0   2   8      100.05      116.76     13.72 o 
   1   2   8     3130.20     3187.60     54.82 o 
   2   2   8       39.76       35.61     12.57 o 
   3   2   8        0.08       -0.89     11.92 o 
   4   2   8       23.71       23.92     14.90 o 
   5   2   8     1304.69     1257.08     46.74 o 
   6   2   8      130.69      130.30     24.07 o 
   7   2   8       20.05       32.30     21.43 o 
   8   2   8       38.13       44.14     25.81 o 
   9   2   8      209.82      180.53     39.73 o 
 -12   3   8       57.02       49.40     15.98 o 
 -11   3   8      266.73      254.69     24.65 o 
 -10   3   8      111.12       96.85     16.68 o 
  -9   3   8     2822.49     2850.13     55.73 o 
  -8   3   8        3.46       11.42     10.21 o 
  -7   3   8      728.69      700.04     24.22 o 
  -6   3   8      207.08      185.81     22.37 o 
  -5   3   8     3638.93     3633.70     61.97 o 
  -4   3   8       87.16       94.58     17.13 o 
  -3   3   8     4471.48     4347.34     65.53 o 
  -2   3   8       49.00       31.95     10.33 o 
  -1   3   8     1511.53     1463.21     29.92 o 
   0   3   8       14.44       20.45     11.09 o 
   1   3   8      565.77      594.88     30.99 o 
   2   3   8      471.03      454.90     24.61 o 
   3   3   8     3106.31     3068.45     69.56 o 
   4   3   8        1.97        1.09     16.24 o 
   5   3   8       50.66       30.43     19.90 o 
   6   3   8      143.69      129.69     24.90 o 
   7   3   8      412.17      413.71     37.19 o 
   8   3   8        1.33       37.09     23.73 o 
   9   3   8        7.14       71.80     52.13 o 
 -12   4   8       15.46       21.55     20.52 o 
 -11   4   8        2.33       -5.12     15.76 o 
 -10   4   8      135.67      133.75     18.70 o 
  -9   4   8      834.01      863.49     33.73 o 
  -8   4   8       26.96       26.24     13.93 o 
  -7   4   8       62.27       50.17     13.18 o 
  -6   4   8      370.52      373.37     19.99 o 
  -5   4   8     2809.07     2730.17     52.98 o 
  -4   4   8      845.78      782.98     29.90 o 
  -3   4   8      200.91      180.63     15.54 o 
  -2   4   8        4.70       -1.55      9.12 o 
  -1   4   8     1415.85     1456.16     31.32 o 
   0   4   8      252.36      251.62     19.00 o 
   1   4   8     2990.74     2949.61     71.25 o 
   2   4   8       28.21       25.24     15.19 o 
   3   4   8      616.39      593.52     35.87 o 
   4   4   8      209.18      236.61     30.76 o 
   5   4   8      175.94      245.93     37.96 o 
   6   4   8       11.07       13.64     30.27 o 
   7   4   8      723.35      654.13     68.31 o 
   8   4   8       38.33       -1.08     32.20 o 
 -13   5   8       97.09      109.96     20.99 o 
 -12   5   8        1.74        6.67     16.58 o 
 -11   5   8      615.65      646.65     31.45 o 
 -10   5   8      174.23      210.25     26.32 o 
  -9   5   8      106.68       73.39     19.50 o 
  -8   5   8      290.41      245.27     22.94 o 
  -7   5   8     1898.15     1859.00     48.62 o 
  -6   5   8      161.85      183.96     18.04 o 
  -5   5   8      108.62       97.51     20.87 o 
  -4   5   8      612.07      639.50     31.13 o 
  -3   5   8     1307.59     1210.24     35.88 o 
  -2   5   8      244.38      228.52     15.87 o 
  -1   5   8        3.45       18.32     12.94 o 
   0   5   8     1452.11     1436.87     38.25 o 
   1   5   8      608.95      599.90     32.00 o 
   2   5   8      107.90       96.53     20.00 o 
   3   5   8      374.68      357.77     28.05 o 
   4   5   8      666.63      586.78     40.99 o 
   5   5   8      106.32       93.51     33.62 o 
   6   5   8       33.53       18.02     32.99 o 
   7   5   8       26.45       13.21     30.99 o 
   8   5   8      172.08      257.39     58.61 o 
 -13   6   8       37.20       40.39     21.40 o 
 -12   6   8      104.69       99.99     25.95 o 
 -11   6   8      500.52      513.26     35.80 o 
 -10   6   8      144.88      194.57     29.70 o 
  -9   6   8      157.01      102.57     21.87 o 
  -8   6   8      167.71      145.68     22.50 o 
  -7   6   8     1497.77     1461.52     67.06 o 
  -6   6   8      337.17      314.02     25.80 o 
  -5   6   8      219.54      209.34     20.12 o 
  -4   6   8        9.33       -3.19     12.54 o 
  -3   6   8     2853.02     2857.46     52.23 o 
  -2   6   8      452.99      479.81     20.47 o 
  -1   6   8      667.54      616.85     28.81 o 
   0   6   8       54.40       49.04     15.09 o 
   1   6   8     1138.72     1253.71     39.37 o 
   2   6   8      138.44      153.13     23.57 o 
   3   6   8      279.42      337.99     29.64 o 
   4   6   8       80.56       33.67     33.44 o 
   5   6   8      236.07      227.85     38.75 o 
   6   6   8       26.57       62.64     41.80 o 
   7   6   8      494.64      427.21     58.41 o 
 -14   7   8       48.13       18.89     27.06 o 
 -13   7   8      201.39      187.63     26.46 o 
 -12   7   8      352.49      289.50     43.19 o 
 -11   7   8        2.66        3.74     19.70 o 
 -10   7   8      280.48      313.57     35.09 o 
  -9   7   8      219.55      191.12     26.06 o 
  -8   7   8      381.86      324.65     29.07 o 
  -7   7   8       79.25       60.91     18.62 o 
  -6   7   8     1482.59     1410.30     45.30 o 
  -5   7   8      140.65      108.73     17.74 o 
  -4   7   8      530.43      516.79     34.49 o 
  -3   7   8       69.01       58.97     14.91 o 
  -2   7   8     2391.23     2375.13     68.90 o 
  -1   7   8      157.78      148.78     17.62 o 
   0   7   8      238.33      292.40     21.19 o 
   1   7   8      121.22      139.51     20.15 o 
   2   7   8     1519.76     1588.94     52.31 o 
   3   7   8       11.86       11.41     27.73 o 
   4   7   8       76.53       48.40     30.96 o 
   5   7   8        7.31       38.79     32.16 o 
   6   7   8      369.74      350.40     54.04 o 
 -14   8   8       10.22        4.28     22.04 o 
 -13   8   8      252.76      206.31     33.44 o 
 -12   8   8       18.83      -12.24     23.21 o 
 -11   8   8       20.67       15.81     23.05 o 
 -10   8   8       13.92        7.29     19.81 o 
  -9   8   8      678.02      673.46     44.49 o 
  -8   8   8        1.61        5.21     18.09 o 
  -7   8   8       67.47       52.60     19.50 o 
  -6   8   8      111.19       79.98     19.07 o 
  -5   8   8      988.86     1038.07     58.87 o 
  -4   8   8       43.20       43.24     16.62 o 
  -3   8   8       66.34       54.74     16.50 o 
  -2   8   8      587.72      605.12     32.42 o 
  -1   8   8      344.55      355.95     27.43 o 
   0   8   8       31.26       14.67     16.41 o 
   1   8   8       97.04      109.18     19.42 o 
   2   8   8      611.59      617.83     34.96 o 
   3   8   8      229.51      253.56     37.97 o 
   4   8   8        0.81       26.01     31.47 o 
   5   8   8       42.09       44.37     32.55 o 
   6   8   8      315.37      273.31     43.26 o 
 -13   9   8        2.69       -3.59     25.10 o 
 -12   9   8      331.42      305.55     35.82 o 
 -11   9   8        1.98      -21.93     21.93 o 
 -10   9   8      317.00      321.30     39.97 o 
  -9   9   8      356.70      342.66     31.50 o 
  -8   9   8      782.21      743.07     40.50 o 
  -7   9   8      189.35      216.39     26.67 o 
  -6   9   8      555.14      503.65     32.48 o 
  -5   9   8      203.24      171.14     22.94 o 
  -4   9   8     1654.44     1565.88     48.09 o 
  -3   9   8        5.42      -19.12     20.42 o 
  -2   9   8      198.55      174.64     23.16 o 
  -1   9   8      169.24      244.82     40.44 o 
   0   9   8     1346.55     1358.99     44.09 o 
   1   9   8       11.50       -0.31     34.37 o 
   2   9   8        8.03       18.74     21.71 o 
   3   9   8        4.28       35.82     30.87 o 
   4   9   8      613.19      606.81     87.82 o 
   5   9   8       10.02       12.31     30.75 o 
 -13  10   8       62.52       34.28     27.79 o 
 -12  10   8      165.08      130.26     30.14 o 
 -11  10   8       49.44       59.41     27.01 o 
 -10  10   8        5.77       17.28     23.69 o 
  -9  10   8       24.94       18.86     20.82 o 
  -8  10   8      466.73      511.10     36.04 o 
  -7  10   8      108.08      115.06     26.80 o 
  -6  10   8      126.39      135.14     25.45 o 
  -5  10   8      157.80      191.75     29.03 o 
  -4  10   8      610.51      629.78     48.57 o 
  -3  10   8      206.12      192.06     28.87 o 
  -2  10   8       78.16      131.90     25.41 o 
  -1  10   8        5.38       20.81     21.32 o 
   0  10   8     1102.42     1087.70     50.49 o 
   1  10   8       27.82       -8.47     28.32 o 
   2  10   8       55.87       79.02     25.78 o 
   3  10   8        1.27       55.11     35.73 o 
   4  10   8      619.81      485.45     53.07 o 
 -12  11   8      113.36      158.54     31.62 o 
 -11  11   8      228.14      215.94     32.65 o 
 -10  11   8      484.87      470.90     40.63 o 
  -9  11   8      155.76      138.38     26.55 o 
  -8  11   8        2.14      -17.48     20.45 o 
  -7  11   8       16.58       -2.82     20.85 o 
  -6  11   8     1205.49     1230.46     55.96 o 
  -5  11   8        3.75       19.98     21.14 o 
  -4  11   8        7.66       21.93     23.93 o 
  -3  11   8       21.35       49.14     28.94 o 
  -2  11   8      283.20      236.35     35.79 o 
  -1  11   8       69.25       74.36     24.28 o 
   0  11   8        4.95        7.33     26.82 o 
   1  11   8       13.22       18.44     30.01 o 
   2  11   8      262.29      264.52     41.39 o 
   3  11   8        7.27        1.61     34.22 o 
 -12  12   8       92.01       65.52     32.22 o 
 -11  12   8      143.41      101.53     32.29 o 
 -10  12   8      232.38      239.55     37.12 o 
  -9  12   8       82.25       82.58     26.87 o 
  -8  12   8      100.19       72.37     24.92 o 
  -7  12   8      309.43      274.46     31.52 o 
  -6  12   8     1107.11     1089.30     52.41 o 
  -5  12   8       70.23       61.36     30.83 o 
  -4  12   8        2.38       10.25     28.10 o 
  -3  12   8        7.18        2.45     27.53 o 
  -2  12   8     1493.07     1595.51     68.81 o 
  -1  12   8       10.55       26.41     22.81 o 
   0  12   8      105.45      150.50     35.64 o 
   1  12   8        0.02        6.24     29.52 o 
   2  12   8      348.48      323.64     64.87 o 
 -11  13   8      372.36      443.64     46.84 o 
 -10  13   8        3.82      -10.03     27.14 o 
  -9  13   8       96.64       73.68     26.23 o 
  -8  13   8       85.28       53.79     25.02 o 
  -7  13   8      229.07      219.29     27.00 o 
  -6  13   8       35.36       33.05     30.56 o 
  -5  13   8        7.23       -1.38     36.69 o 
  -4  13   8      129.70       67.56     33.18 o 
  -3  13   8      263.89      311.27     39.68 o 
  -2  13   8      217.78      212.36     34.43 o 
  -1  13   8        2.35       79.22     48.32 o 
   0  13   8      215.08      173.63     36.51 o 
  -9  14   8      271.10      269.38     36.27 o 
  -8  14   8      274.94      275.80     35.99 o 
  -7  14   8      264.18      283.91     41.67 o 
  -6  14   8       57.18       49.41     41.22 o 
  -5  14   8      106.80      130.53     36.26 o 
  -4  14   8      541.30      579.21     59.55 o 
  -3  14   8       48.88       38.27     30.05 o 
  -2  14   8        6.44       49.48     30.57 o 
  -2 -15   9      753.93      776.05     66.78 o 
  -1 -15   9      310.62      296.30     73.48 o 
   0 -15   9      371.21      389.14     57.64 o 
   1 -15   9      157.52      176.99     35.78 o 
   2 -15   9     1125.25     1040.93    118.59 o 
   3 -15   9      118.15      123.91     34.63 o 
   4 -15   9      288.43      338.60     37.06 o 
  -5 -14   9      814.40      822.28     63.25 o 
  -4 -14   9      148.74      217.99     44.58 o 
  -3 -14   9        1.49       29.07     35.52 o 
  -2 -14   9      245.71      207.18     42.78 o 
  -1 -14   9     1121.29     1313.55     58.23 o 
   0 -14   9      580.14      575.05     44.70 o 
   1 -14   9       28.55       68.95     53.63 o 
   2 -14   9      887.68      914.17     54.10 o 
   3 -14   9      786.42      818.17     51.25 o 
   4 -14   9      618.02      651.68     45.40 o 
   5 -14   9       15.30      -14.30     22.71 o 
  -6 -13   9       28.71       26.68     47.24 o 
  -5 -13   9      341.68      342.81     49.34 o 
  -4 -13   9      641.57      611.02     56.85 o 
  -3 -13   9      227.40      244.31     43.51 o 
  -2 -13   9        0.12       -7.84     33.43 o 
  -1 -13   9      562.46      663.10     40.45 o 
   0 -13   9     1185.02     1281.94    104.46 o 
   1 -13   9       82.31       62.18     21.23 o 
   2 -13   9       60.23       43.67     22.08 o 
   3 -13   9      333.71      319.81     33.76 o 
   4 -13   9     1661.42     1663.54     88.10 o 
   5 -13   9        0.42      -21.09     21.09 o 
   6 -13   9      190.63      198.90     34.71 o 
   7 -13   9      201.79      180.21     38.77 o 
  -7 -12   9      683.89      809.70     87.03 o 
  -6 -12   9       11.36       -1.34     41.03 o 
  -5 -12   9       12.89       25.04     45.04 o 
  -4 -12   9      197.02      182.25     42.59 o 
  -3 -12   9     1143.13     1152.44    144.38 o 
  -2 -12   9       14.85       30.02     28.69 o 
  -1 -12   9       48.16       23.72     24.36 o 
   0 -12   9      919.80     1022.61     45.83 o 
   1 -12   9     1055.36     1118.45     45.97 o 
   2 -12   9       34.07       42.36     20.42 o 
   3 -12   9       10.94       17.93     20.05 o 
   4 -12   9     1066.39     1047.33     45.47 o 
   5 -12   9      270.59      226.48     29.23 o 
   6 -12   9       92.77       93.23     28.31 o 
   7 -12   9        1.12       11.38     28.13 o 
  -8 -11   9      370.47      351.13     44.43 o 
  -7 -11   9      540.66      495.71     46.59 o 
  -6 -11   9      180.80      171.53     35.67 o 
  -5 -11   9      238.33      216.60     50.73 o 
  -4 -11   9      336.20      328.87     45.66 o 
  -3 -11   9      859.34      811.17     58.41 o 
  -2 -11   9      764.75      784.94     43.76 o 
  -1 -11   9       47.24       27.48     22.20 o 
   0 -11   9       32.71       40.16     16.35 o 
   1 -11   9      919.56      835.44     45.16 o 
   2 -11   9     1130.81     1060.36     38.44 o 
   3 -11   9       54.17       36.63     20.25 o 
   4 -11   9       14.06        8.15     20.46 o 
   5 -11   9      491.10      472.66     34.67 o 
   6 -11   9      558.16      569.92     43.52 o 
   7 -11   9        2.02       27.38     26.55 o 
   8 -11   9       77.58       49.49     29.66 o 
  -9 -10   9      156.71      127.16     32.67 o 
  -8 -10   9      386.79      307.52     38.22 o 
  -7 -10   9       15.93        5.53     25.75 o 
  -6 -10   9      149.79      124.17     26.94 o 
  -5 -10   9      562.30      520.08     47.34 o 
  -4 -10   9      909.85      890.08     52.53 o 
  -3 -10   9      450.67      424.33     46.99 o 
  -2 -10   9      639.13      686.43     40.80 o 
  -1 -10   9      906.44      960.75     45.87 o 
   0 -10   9      686.49      670.60     28.74 o 
   1 -10   9      169.08      167.28     19.32 o 
   2 -10   9     1770.03     1894.45     59.07 o 
   3 -10   9      213.28      146.53     23.68 o 
   4 -10   9      180.65      107.71     22.82 o 
   5 -10   9      140.01      172.50     29.72 o 
   6 -10   9     1155.40     1068.46     79.33 o 
   7 -10   9      115.39       95.53     29.16 o 
   8 -10   9       69.34       76.85     22.58 o 
 -10  -9   9      346.81      466.28     44.55 o 
  -9  -9   9      142.48       87.70     31.76 o 
  -8  -9   9        1.61      -19.81     22.53 o 
  -7  -9   9       68.33      109.36     31.25 o 
  -6  -9   9      513.13      556.98     37.11 o 
  -5  -9   9      248.07      272.60     29.32 o 
  -4  -9   9       64.64       41.30     27.53 o 
  -3  -9   9       61.52       64.05     23.54 o 
  -2  -9   9      297.60      336.44     24.17 o 
  -1  -9   9      703.19      702.10     36.23 o 
   0  -9   9        2.57      -11.10     12.51 o 
   1  -9   9      416.26      402.94     24.20 o 
   2  -9   9       68.86       84.60     17.59 o 
   3  -9   9      443.48      437.45     27.29 o 
   4  -9   9       36.78       38.37     19.91 o 
   5  -9   9       34.19       20.94     24.40 o 
   6  -9   9      135.45      141.30     29.91 o 
   7  -9   9       73.34       77.34     21.45 o 
   8  -9   9       18.95       13.11     20.74 o 
   9  -9   9       33.09        7.76     28.96 o 
 -11  -8   9        0.56        0.62     25.90 o 
 -10  -8   9      677.15      633.89     83.33 o 
  -9  -8   9       14.63        7.28     24.46 o 
  -8  -8   9      220.73      216.90     32.88 o 
  -7  -8   9       67.57       79.03     25.88 o 
  -6  -8   9     2201.87     2213.05    144.21 o 
  -5  -8   9      151.63      131.57     24.08 o 
  -4  -8   9      575.11      559.95     34.47 o 
  -3  -8   9      159.60      110.16     20.58 o 
  -2  -8   9     2737.31     2749.81     57.55 o 
  -1  -8   9      113.82      111.43     15.91 o 
   0  -8   9     1606.17     1554.11     37.01 o 
   1  -8   9      117.51       97.97     16.63 o 
   2  -8   9     2332.81     2345.88     55.98 o 
   3  -8   9      248.28      240.58     21.91 o 
   4  -8   9      511.91      521.63     36.28 o 
   5  -8   9      214.37      231.05     30.07 o 
   6  -8   9      924.97      948.52     84.34 o 
   7  -8   9       51.49       33.68     20.06 o 
   8  -8   9      469.43      457.61     35.18 o 
   9  -8   9       23.23       12.59     28.44 o 
 -11  -7   9      108.75       59.46     27.23 o 
 -10  -7   9      121.60       68.38     27.68 o 
  -9  -7   9        4.03      -20.97     20.97 o 
  -8  -7   9      264.20      246.03     42.39 o 
  -7  -7   9       29.07      -11.98     20.05 o 
  -6  -7   9      228.42      177.41     27.93 o 
  -5  -7   9      156.60      195.56     24.78 o 
  -4  -7   9       90.84       63.94     17.80 o 
  -3  -7   9        9.75       20.51     13.19 o 
  -2  -7   9      951.16      888.49     36.06 o 
  -1  -7   9      340.58      322.97     19.59 o 
   0  -7   9        3.86       20.79     11.80 o 
   1  -7   9        3.02       17.69     14.93 o 
   2  -7   9      631.48      620.51     29.18 o 
   3  -7   9      203.90      210.89     29.80 o 
   4  -7   9      145.22      117.65     21.64 o 
   5  -7   9        1.01        1.07     15.74 o 
   6  -7   9      677.11      656.84     41.34 o 
   7  -7   9      163.58      170.66     24.39 o 
   8  -7   9        9.77       -8.82     21.35 o 
   9  -7   9        4.65      -17.22     22.15 o 
 -12  -6   9      203.67      257.67     34.86 o 
 -11  -6   9       60.83      110.75     30.59 o 
 -10  -6   9      290.98      296.78     33.95 o 
  -9  -6   9      134.93       88.14     25.90 o 
  -8  -6   9     1793.19     1683.92     82.05 o 
  -7  -6   9      477.84      406.72     33.98 o 
  -6  -6   9      228.06      224.05     28.20 o 
  -5  -6   9       51.43       63.78     20.45 o 
  -4  -6   9     3922.21     3844.00     73.33 o 
  -3  -6   9      121.55       95.83     14.89 o 
  -2  -6   9      484.07      473.26     20.61 o 
  -1  -6   9       75.87       78.30     13.29 o 
   0  -6   9     3582.80     3575.90     60.99 o 
   1  -6   9      145.79      125.14     14.18 o 
   2  -6   9      168.19      172.54     18.29 o 
   3  -6   9      187.90      164.03     18.71 o 
   4  -6   9     1614.02     1653.34     53.30 o 
   5  -6   9       53.99       53.44     17.54 o 
   6  -6   9      107.41      142.86     22.81 o 
   7  -6   9      119.45       83.64     21.31 o 
   8  -6   9      332.55      379.99     35.53 o 
   9  -6   9       13.92       36.00     25.69 o 
 -12  -5   9        5.28        1.27     26.23 o 
 -11  -5   9       13.38       15.24     23.39 o 
 -10  -5   9      109.13      117.12     26.23 o 
  -9  -5   9      684.83      641.73     47.03 o 
  -8  -5   9      260.75      309.26     30.79 o 
  -7  -5   9        4.85       19.75     18.30 o 
  -6  -5   9       75.55       61.83     19.56 o 
  -5  -5   9     2554.40     2398.38     59.76 o 
  -4  -5   9     2335.37     2267.27     51.50 o 
  -3  -5   9      121.63      124.90     13.13 o 
  -2  -5   9       27.21       30.75     11.63 o 
  -1  -5   9     1589.51     1529.51     37.25 o 
   0  -5   9     3976.72     3725.68     60.37 o 
   1  -5   9       61.49       58.41     13.33 o 
   2  -5   9      101.75       75.10     12.23 o 
   3  -5   9      449.36      403.71     29.18 o 
   4  -5   9     2239.11     2260.79     46.58 o 
   5  -5   9       36.26       42.43     16.02 o 
   6  -5   9       43.71       46.55     17.14 o 
   7  -5   9       30.89       24.25     17.83 o 
   8  -5   9      763.49      786.31     47.48 o 
   9  -5   9       19.76       35.50     25.69 o 
 -13  -4   9      145.04      137.81     29.10 o 
 -12  -4   9      224.59      219.08     34.38 o 
 -11  -4   9       37.47       13.67     22.14 o 
 -10  -4   9      126.42       70.52     21.52 o 
  -9  -4   9     1396.64     1317.22     47.85 o 
  -8  -4   9      734.00      765.30     40.43 o 
  -7  -4   9      103.54       66.44     19.28 o 
  -6  -4   9      559.22      597.17     34.78 o 
  -5  -4   9     3232.90     3244.56     70.34 o 
  -4  -4   9      130.44      149.06     15.83 o 
  -3  -4   9       75.14       92.89     11.75 o 
  -2  -4   9     1920.55     1858.82     34.40 o 
  -1  -4   9     6226.45     6034.98     74.62 o 
   0  -4   9       54.51       50.59     13.05 o 
   1  -4   9        2.16        7.48     10.72 o 
   2  -4   9     1873.32     1750.36     39.12 o 
   3  -4   9     2435.92     2434.94     57.80 o 
   4  -4   9      331.80      327.54     24.07 o 
   5  -4   9      172.09      132.68     17.82 o 
   6  -4   9      475.05      433.65     25.86 o 
   7  -4   9      596.59      581.86     30.04 o 
   8  -4   9      131.84      119.88     29.39 o 
   9  -4   9      134.77      117.79     30.37 o 
 -13  -3   9        0.99       -1.35     21.60 o 
 -12  -3   9      276.10      255.28     29.74 o 
 -11  -3   9      690.12      728.68     70.77 o 
 -10  -3   9       75.51       62.54     20.47 o 
  -9  -3   9       71.41       56.83     22.67 o 
  -8  -3   9      776.38      796.61     35.87 o 
  -7  -3   9     2841.45     2695.73     71.44 o 
  -6  -3   9      290.34      288.72     22.57 o 
  -5  -3   9     1010.20     1041.76     35.97 o 
  -4  -3   9     1548.85     1412.81     51.74 o 
  -3  -3   9     4284.62     4112.36     93.25 o 
  -2  -3   9     2302.54     2304.15     41.05 o 
  -1  -3   9     1473.07     1529.47     30.30 o 
   0  -3   9      115.95      119.82     14.00 o 
   1  -3   9     2881.32     2731.79     52.06 o 
   2  -3   9     2985.08     2956.05     52.40 o 
   3  -3   9     1154.17     1175.60     30.98 o 
   4  -3   9        1.33        6.49     12.89 o 
   5  -3   9      435.37      441.30     27.81 o 
   6  -3   9     1800.74     1763.85     55.80 o 
   7  -3   9      261.48      201.60     26.46 o 
   8  -3   9       19.17       25.47     23.02 o 
   9  -3   9        9.70       39.09     25.89 o 
 -14  -2   9      228.05      225.44     32.07 o 
 -13  -2   9       72.26       64.47     22.52 o 
 -12  -2   9       71.96       37.26     20.13 o 
 -11  -2   9     1084.80     1170.97     44.55 o 
 -10  -2   9      503.34      531.96     31.70 o 
  -9  -2   9        1.11        8.29     15.25 o 
  -8  -2   9       92.71       81.52     17.81 o 
  -7  -2   9     5981.21     5811.25    104.94 o 
  -6  -2   9      189.89      203.96     17.05 o 
  -5  -2   9       24.27       33.17     12.37 o 
  -4  -2   9       23.41       44.16     13.01 o 
  -3  -2   9    13491.25    13112.89    176.63 o 
  -2  -2   9       84.86       65.72     10.78 o 
  -1  -2   9       65.35       78.37      9.87 o 
   0  -2   9       14.09       29.34     10.24 o 
   1  -2   9    10751.54    10303.64    129.73 o 
   2  -2   9      649.32      675.08     24.85 o 
   3  -2   9       22.60       29.25     12.11 o 
   4  -2   9      380.16      379.40     22.71 o 
   5  -2   9     3887.76     3892.51    100.09 o 
   6  -2   9      564.56      573.93     35.16 o 
   7  -2   9       12.12       -2.72     18.53 o 
   8  -2   9      231.29      206.79     32.84 o 
   9  -2   9      648.87      707.74     73.25 o 
 -14  -1   9      451.69      468.22     37.04 o 
 -13  -1   9       66.99       75.77     23.09 o 
 -12  -1   9      191.57      159.61     23.72 o 
 -11  -1   9       10.70       -2.37     16.34 o 
 -10  -1   9     1125.28     1234.80     42.70 o 
  -9  -1   9      450.83      470.77     27.76 o 
  -8  -1   9      133.00      118.93     18.55 o 
  -7  -1   9     1637.97     1624.75     44.20 o 
  -6  -1   9     2161.85     2144.94     43.83 o 
  -5  -1   9     2735.36     2698.33     50.51 o 
  -4  -1   9        3.68        0.03     10.24 o 
  -3  -1   9     6380.02     6197.85     88.77 o 
  -2  -1   9      478.85      566.88     18.78 o 
  -1  -1   9     2933.76     2969.23     41.86 o 
   0  -1   9      263.34      292.42     17.10 o 
   1  -1   9     6452.81     6309.08     86.79 o 
   2  -1   9      122.14      107.97     14.14 o 
   3  -1   9      753.52      790.19     25.03 o 
   4  -1   9      610.26      615.99     25.62 o 
   5  -1   9     3114.92     3191.63     70.04 o 
   6  -1   9      147.25      192.65     43.06 o 
   7  -1   9      117.66       93.22     23.77 o 
   8  -1   9      422.02      413.64     39.98 o 
   9  -1   9      624.98      685.86    126.99 o 
 -14   0   9      190.85      230.40     27.58 o 
 -13   0   9      434.70      512.54     34.28 o 
 -12   0   9      601.65      619.60     59.37 o 
 -11   0   9      297.29      291.36     25.50 o 
 -10   0   9     1529.76     1507.58     45.33 o 
  -9   0   9     2455.60     2647.41     61.07 o 
  -8   0   9     1316.46     1389.93     38.96 o 
  -7   0   9      353.91      355.83     19.77 o 
  -6   0   9     1253.93     1254.04     38.47 o 
  -5   0   9    10164.27    10185.91    133.77 o 
  -4   0   9      936.93      974.13     29.67 o 
  -3   0   9      186.05      178.56     15.24 o 
  -2   0   9      977.28      966.27     24.17 o 
  -1   0   9    15708.05    15427.96    156.59 o 
   0   0   9        0.80        0.22     10.19 o 
   1   0   9      749.25      729.29     26.99 o 
   2   0   9       14.65        0.73     11.97 o 
   3   0   9     7577.83     7665.14    123.84 o 
   4   0   9       89.58       74.54     16.54 o 
   5   0   9      160.61      158.39     22.75 o 
   6   0   9       60.79       43.09     20.18 o 
   7   0   9     1614.51     1622.57     62.02 o 
   8   0   9      179.95      156.72     28.37 o 
   9   0   9       95.45       11.34     49.60 o 
 -13   1   9      179.68      204.87     23.37 o 
 -12   1   9      583.81      623.47     32.94 o 
 -11   1   9        3.45        7.63     15.87 o 
 -10   1   9      994.18     1101.33     38.64 o 
  -9   1   9     1097.49     1147.47     36.16 o 
  -8   1   9     2757.60     2887.29     58.87 o 
  -7   1   9        3.21       13.94     11.69 o 
  -6   1   9     3481.31     3476.58     60.03 o 
  -5   1   9     4290.23     4331.22     69.54 o 
  -4   1   9     1584.79     1689.64     38.92 o 
  -3   1   9      176.10      208.86     15.51 o 
  -2   1   9      884.54      892.31     23.80 o 
  -1   1   9    11971.14    12427.29    127.93 o 
   0   1   9      567.70      571.53     22.98 o 
   1   1   9      595.48      573.84     30.71 o 
   2   1   9       99.91       69.05     17.45 o 
   3   1   9     8809.19     8854.75    128.29 o 
   4   1   9       48.38       42.53     21.36 o 
   5   1   9      267.22      213.86     39.60 o 
   6   1   9       94.58       71.76     30.14 o 
   7   1   9     2308.44     2489.00     69.74 o 
   8   1   9       67.37       85.47     26.20 o 
   9   1   9        0.42       18.35     33.07 o 
 -13   2   9      138.77      154.94     35.87 o 
 -12   2   9     1235.25     1284.27     53.11 o 
 -11   2   9     1233.51     1309.68     42.00 o 
 -10   2   9     2073.17     2136.96     47.11 o 
  -9   2   9       15.15       20.75     14.93 o 
  -8   2   9     1479.41     1504.75     38.91 o 
  -7   2   9     4260.00     4296.06     66.21 o 
  -6   2   9     3854.45     3865.70     65.64 o 
  -5   2   9        6.64       -9.03     10.32 o 
  -4   2   9     3588.90     3567.68     66.89 o 
  -3   2   9     4377.51     4488.26     73.42 o 
  -2   2   9     3445.47     3429.75     52.48 o 
  -1   2   9      446.13      456.37     18.56 o 
   0   2   9      152.85      159.15     19.77 o 
   1   2   9     5852.91     5701.06     83.29 o 
   2   2   9      548.89      546.80     28.01 o 
   3   2   9     1470.26     1454.58     44.23 o 
   4   2   9        0.93       -1.58     19.52 o 
   5   2   9     2175.42     2317.57     87.69 o 
   6   2   9       14.80        2.62     28.82 o 
   7   2   9      813.09      816.66     43.38 o 
   8   2   9      141.39      193.22     29.54 o 
 -13   3   9      259.04      299.78     33.31 o 
 -12   3   9     1374.07     1502.88     97.61 o 
 -11   3   9      520.86      509.85     27.52 o 
 -10   3   9     1860.26     1785.16     47.73 o 
  -9   3   9      160.68      129.62     19.66 o 
  -8   3   9     5158.54     5163.51     78.30 o 
  -7   3   9     4594.53     4488.03     73.60 o 
  -6   3   9     2738.33     2724.88     53.18 o 
  -5   3   9       20.49       16.25     11.82 o 
  -4   3   9     3761.01     3789.85     62.71 o 
  -3   3   9    10249.71    10372.99    137.25 o 
  -2   3   9     2850.78     2906.10     47.98 o 
  -1   3   9       94.75       65.30     14.05 o 
   0   3   9     2383.63     2343.59     49.41 o 
   1   3   9     5830.96     5849.37     85.40 o 
   2   3   9      351.53      318.82     24.22 o 
   3   3   9       33.38       13.03     16.54 o 
   4   3   9       25.80       41.03     23.58 o 
   5   3   9     3858.79     3911.14    143.78 o 
   6   3   9       18.77       11.45     33.54 o 
   7   3   9       52.88       37.93     33.07 o 
   8   3   9       10.46      -30.60     30.60 o 
 -13   4   9        0.14        3.50     17.64 o 
 -12   4   9     2018.43     2215.07     69.34 o 
 -11   4   9      152.99      156.76     22.05 o 
 -10   4   9     1088.37     1085.64     38.82 o 
  -9   4   9      270.74      276.25     23.51 o 
  -8   4   9     5678.50     5771.17     99.18 o 
  -7   4   9      121.96      116.92     16.57 o 
  -6   4   9     2490.07     2465.50     61.72 o 
  -5   4   9     1342.02     1328.50     36.97 o 
  -4   4   9     9216.03     9170.85    117.45 o 
  -3   4   9     2035.68     2082.38     43.48 o 
  -2   4   9      730.13      759.76     25.00 o 
  -1   4   9     3230.54     3182.40     59.10 o 
   0   4   9     4678.96     4515.49     75.91 o 
   1   4   9     2191.32     2233.74     49.34 o 
   2   4   9      169.61      136.16     20.71 o 
   3   4   9      350.15      372.79     39.78 o 
   4   4   9      944.78      951.08     56.68 o 
   5   4   9      791.83      856.03     57.57 o 
   6   4   9       70.40      106.03     35.98 o 
   7   4   9      287.92      190.21     39.25 o 
 -13   5   9        7.39        5.17     20.07 o 
 -12   5   9      713.31      656.91     32.41 o 
 -11   5   9      810.44      796.11     35.32 o 
 -10   5   9     2411.20     2444.36     59.14 o 
  -9   5   9      432.90      411.16     28.10 o 
  -8   5   9     3500.79     3429.88     71.37 o 
  -7   5   9      506.04      578.43     30.62 o 
  -6   5   9     3989.49     4037.90     85.09 o 
  -5   5   9     3688.95     3662.66     66.99 o 
  -4   5   9     5168.42     4992.49     75.92 o 
  -3   5   9        9.13       15.36     12.04 o 
  -2   5   9     2956.05     2973.14     65.86 o 
  -1   5   9     4722.25     4741.22     77.72 o 
   0   5   9     3005.00     2985.87     58.67 o 
   1   5   9      328.82      343.29     22.70 o 
   2   5   9      457.07      443.86     30.83 o 
   3   5   9     3537.49     3650.60    152.10 o 
   4   5   9     1063.81      949.67     56.91 o 
   5   5   9       33.57       35.30     31.05 o 
   6   5   9        3.33      -33.00     33.00 o 
   7   5   9      465.03      570.83    115.37 o 
 -14   6   9      796.47      852.34     47.76 o 
 -13   6   9       98.58      102.75     21.92 o 
 -12   6   9      274.69      278.64     26.27 o 
 -11   6   9      199.15      248.25     25.05 o 
 -10   6   9     3456.08     3476.34     91.01 o 
  -9   6   9        9.82        6.39     16.41 o 
  -8   6   9      631.86      558.39     31.58 o 
  -7   6   9      109.50       94.02     18.96 o 
  -6   6   9     8491.10     8467.07    145.53 o 
  -5   6   9      254.50      279.34     26.77 o 
  -4   6   9     1165.11     1191.84     44.89 o 
  -3   6   9      119.57      121.64     15.83 o 
  -2   6   9     7545.66     7518.99    110.57 o 
  -1   6   9     2095.05     2086.62     46.91 o 
   0   6   9      493.93      499.33     25.41 o 
   1   6   9      259.58      295.27     23.44 o 
   2   6   9     2490.67     2728.45    136.56 o 
   3   6   9     1540.89     1595.75     70.46 o 
   4   6   9       43.21       40.92     31.54 o 
   5   6   9      313.53      274.87     41.26 o 
   6   6   9      555.57      575.62     68.14 o 
 -14   7   9       88.91      100.21     21.84 o 
 -13   7   9      381.08      398.03     57.81 o 
 -12   7   9      236.99      256.12     28.77 o 
 -11   7   9        0.77       -5.73     18.14 o 
 -10   7   9     2164.30     2291.04     60.32 o 
  -9   7   9      703.47      651.76     35.02 o 
  -8   7   9     1248.90     1217.03     43.64 o 
  -7   7   9       67.19       71.74     19.23 o 
  -6   7   9     4725.74     4437.91     94.67 o 
  -5   7   9      148.78      142.54     20.97 o 
  -4   7   9     1103.74     1052.03     36.53 o 
  -3   7   9      393.34      396.41     25.47 o 
  -2   7   9     5616.07     5576.48    105.33 o 
  -1   7   9        3.49       -9.08     15.61 o 
   0   7   9      436.32      430.32     24.46 o 
   1   7   9     1082.95     1147.28     55.52 o 
   2   7   9     2966.72     3159.46    132.65 o 
   3   7   9      240.17      266.02     67.23 o 
   4   7   9       10.64      -17.73     28.62 o 
   5   7   9      497.87      492.04     48.92 o 
   6   7   9      583.21      743.63     68.59 o 
 -14   8   9       10.56       33.27     24.22 o 
 -13   8   9      687.07      762.54     41.20 o 
 -12   8   9      541.10      567.14     40.97 o 
 -11   8   9      137.81      129.47     23.74 o 
 -10   8   9        7.59       -2.93     17.91 o 
  -9   8   9      281.67      262.63     27.08 o 
  -8   8   9     3272.88     3305.46     74.40 o 
  -7   8   9       11.17       32.77     18.59 o 
  -6   8   9      793.02      692.98     38.95 o 
  -5   8   9      307.92      268.36     25.84 o 
  -4   8   9     4563.73     4564.27     86.98 o 
  -3   8   9      208.39      225.12     33.04 o 
  -2   8   9      767.33      698.38     35.41 o 
  -1   8   9        0.05        1.11     17.77 o 
   0   8   9     2263.70     2423.91     55.51 o 
   1   8   9      262.80      289.93     32.83 o 
   2   8   9      362.80      336.36     30.65 o 
   3   8   9       35.13       39.27     31.12 o 
   4   8   9      664.60      681.24     52.43 o 
   5   8   9      316.27      265.06     41.23 o 
 -13   9   9      170.56      180.88     28.09 o 
 -12   9   9      352.23      367.15     33.78 o 
 -11   9   9      812.19      758.72     42.51 o 
 -10   9   9       37.80       50.56     20.72 o 
  -9   9   9      528.54      495.83     45.43 o 
  -8   9   9     1523.36     1499.09     73.82 o 
  -7   9   9      153.17      170.82     24.77 o 
  -6   9   9       31.20        0.44     19.30 o 
  -5   9   9       22.10        8.47     18.48 o 
  -4   9   9     4680.08     4718.54     90.18 o 
  -3   9   9       69.57       78.20     24.45 o 
  -2   9   9       97.42      104.41     22.07 o 
  -1   9   9        4.43       -1.07     19.87 o 
   0   9   9     3419.41     3628.33     89.86 o 
   1   9   9       47.12       60.36     23.50 o 
   2   9   9        9.35      -13.37     21.20 o 
   3   9   9       58.85       74.39     31.81 o 
   4   9   9     1025.12     1131.04     61.15 o 
 -13  10   9       53.85       74.27     27.18 o 
 -12  10   9        0.07      -11.51     22.04 o 
 -11  10   9      107.30       67.78     23.77 o 
 -10  10   9      229.38      187.44     26.80 o 
  -9  10   9      402.73      384.84     32.50 o 
  -8  10   9        6.57        1.05     19.60 o 
  -7  10   9      781.11      872.40     41.31 o 
  -6  10   9      247.37      252.47     26.95 o 
  -5  10   9      231.55      217.28     26.57 o 
  -4  10   9      354.45      307.69     58.60 o 
  -3  10   9       13.66       -6.76     21.76 o 
  -2  10   9      828.83      764.16     50.13 o 
  -1  10   9       14.05       20.49     21.92 o 
   0  10   9      758.34      758.10     52.21 o 
   1  10   9        1.02       -6.28     44.98 o 
   2  10   9      309.51      286.35     42.17 o 
   3  10   9        6.69        9.18     34.65 o 
 -12  11   9       47.94       64.06     26.23 o 
 -11  11   9      176.20      147.29     33.95 o 
 -10  11   9      631.14      630.76     38.78 o 
  -9  11   9       47.73       52.66     22.05 o 
  -8  11   9       85.16       62.24     22.92 o 
  -7  11   9      138.25      102.38     28.37 o 
  -6  11   9      911.14      862.84     43.52 o 
  -5  11   9      377.01      369.33     42.70 o 
  -4  11   9      369.08      387.85     35.84 o 
  -3  11   9      254.12      259.39     38.13 o 
  -2  11   9      891.86      953.97     90.33 o 
  -1  11   9       54.77       44.07     23.13 o 
   0  11   9        2.63       15.32     26.73 o 
   1  11   9        0.11       21.61     29.73 o 
   2  11   9      924.21      831.14     84.91 o 
 -11  12   9      132.59      162.26     31.23 o 
 -10  12   9       38.54       10.01     24.83 o 
  -9  12   9       45.52       14.80     23.01 o 
  -8  12   9        1.43        4.22     22.42 o 
  -7  12   9      258.28      257.42     33.60 o 
  -6  12   9      244.08      214.25     46.14 o 
  -5  12   9        0.31       25.03     29.17 o 
  -4  12   9        0.67        3.77     29.85 o 
  -3  12   9      260.07      277.46     70.22 o 
  -2  12   9      116.45       76.30     30.48 o 
  -1  12   9       34.90       82.61     54.85 o 
   0  12   9       84.67       71.07     41.86 o 
   1  12   9      123.81       82.66     51.38 o 
 -10  13   9      102.03      114.43     30.58 o 
  -9  13   9        2.61        0.44     23.36 o 
  -8  13   9      196.81      174.34     32.99 o 
  -7  13   9       99.94       55.03     24.29 o 
  -6  13   9      103.69      101.00     33.88 o 
  -5  13   9       13.86        6.41     36.30 o 
  -4  13   9      203.06      212.98     54.86 o 
  -3  13   9      147.44      100.68     33.07 o 
  -2  13   9       17.43       25.18     32.40 o 
  -1  13   9        0.18        3.87     43.26 o 
  -8  14   9       15.92       45.82     28.67 o 
  -7  14   9       10.68       43.70     54.69 o 
  -6  14   9       69.81       23.85     53.38 o 
  -5  14   9       69.83      153.51     61.21 o 
  -4  14   9       96.78      158.48     39.71 o 
  -1 -15  10      401.21      468.04     82.85 o 
   0 -15  10      228.20      273.95     49.34 o 
   1 -15  10       29.97       36.79     40.36 o 
   2 -15  10       52.40       62.66     43.15 o 
  -4 -14  10        0.92       23.51     36.14 o 
  -3 -14  10       94.73       49.49     38.33 o 
  -2 -14  10      628.71      808.74     58.99 o 
  -1 -14  10      155.70      183.82     42.11 o 
   0 -14  10       53.79       38.96     29.09 o 
   1 -14  10       14.15        5.69     27.65 o 
   2 -14  10      613.85      644.50     43.43 o 
   3 -14  10      478.49      494.94     35.62 o 
   4 -14  10       69.72      115.20     30.87 o 
  -6 -13  10      402.69      409.68     67.65 o 
  -5 -13  10      187.36      152.79     44.87 o 
  -4 -13  10        0.22       -3.62     35.76 o 
  -3 -13  10        4.83      -34.63     34.63 o 
  -2 -13  10      798.17      853.10     54.54 o 
  -1 -13  10       96.85      106.86     28.96 o 
   0 -13  10       12.74       41.23     28.49 o 
   1 -13  10       20.48       -6.18     23.46 o 
   2 -13  10     1417.53     1548.27     50.89 o 
   3 -13  10        3.86        3.41     23.16 o 
   4 -13  10       35.61       26.99     22.45 o 
   5 -13  10      196.58      210.52     31.25 o 
   6 -13  10      943.29     1106.94     66.39 o 
  -7 -12  10       12.70       24.49     48.59 o 
  -6 -12  10       12.31       31.24     53.38 o 
  -5 -12  10      361.10      421.84     64.92 o 
  -4 -12  10      696.76      702.64     63.12 o 
  -3 -12  10        5.94      -21.34     27.47 o 
  -2 -12  10      175.61      170.06     34.39 o 
  -1 -12  10      344.57      331.96     32.58 o 
   0 -12  10      651.28      672.91     36.33 o 
   1 -12  10       74.30       64.01     19.36 o 
   2 -12  10      336.47      353.85     26.46 o 
   3 -12  10      136.59      108.51     24.44 o 
   4 -12  10      552.27      544.27     36.49 o 
   5 -12  10      132.79      117.35     26.15 o 
   6 -12  10      437.61      495.66     48.63 o 
  -8 -11  10      471.46      473.53     40.08 o 
  -7 -11  10      246.17      239.37     32.10 o 
  -6 -11  10      119.91       87.94     32.19 o 
  -5 -11  10      287.58      333.62     59.53 o 
  -4 -11  10     1515.47     1594.63     90.59 o 
  -3 -11  10      324.04      298.30     44.59 o 
  -2 -11  10        9.96       18.03     25.32 o 
  -1 -11  10      179.11      139.88     29.14 o 
   0 -11  10     3290.29     3631.64     77.96 o 
   1 -11  10       36.51       -0.60     16.86 o 
   2 -11  10        1.00      -16.88     16.88 o 
   3 -11  10       14.25        0.86     19.91 o 
   4 -11  10     2154.21     2181.76    104.30 o 
   5 -11  10       11.10       15.34     22.10 o 
   6 -11  10        5.35      -16.39     24.49 o 
   7 -11  10        0.49        9.79     26.33 o 
  -9 -10  10      319.05      288.39     38.69 o 
  -8 -10  10       38.03       36.61     27.79 o 
  -7 -10  10      564.67      562.21     39.92 o 
  -6 -10  10      178.03      165.39     29.40 o 
  -5 -10  10      214.55      201.78     39.04 o 
  -4 -10  10      461.55      393.92     36.52 o 
  -3 -10  10      754.70      836.13     58.78 o 
  -2 -10  10      181.04      189.60     29.93 o 
  -1 -10  10      342.58      339.25     30.25 o 
   0 -10  10     1262.02     1272.55     42.37 o 
   1 -10  10      428.67      449.46     25.26 o 
   2 -10  10      421.16      432.18     28.08 o 
   3 -10  10       30.17       37.28     20.31 o 
   4 -10  10     1832.33     1858.60     57.43 o 
   5 -10  10        7.77       49.47     22.48 o 
   6 -10  10      173.14      184.36     31.45 o 
   7 -10  10       19.26        7.38     25.15 o 
   8 -10  10      767.51      761.89     54.85 o 
 -10  -9  10      368.57      348.45     40.22 o 
  -9  -9  10      619.69      657.60     71.79 o 
  -8  -9  10      256.11      277.30     36.55 o 
  -7  -9  10     1219.36     1130.65     56.49 o 
  -6  -9  10     1339.98     1327.45     52.71 o 
  -5  -9  10     1270.89     1225.57     61.31 o 
  -4  -9  10       96.98      129.38     32.01 o 
  -3  -9  10      846.21      898.56     45.07 o 
  -2  -9  10     3958.74     4055.63     80.98 o 
  -1  -9  10      616.08      606.94     35.01 o 
   0  -9  10        0.37        3.01     14.92 o 
   1  -9  10      479.51      426.79     23.97 o 
   2  -9  10     2905.51     2813.66     60.42 o 
   3  -9  10      293.58      248.65     26.27 o 
   4  -9  10       45.14       16.36     19.22 o 
   5  -9  10       51.40       55.26     24.78 o 
   6  -9  10     1775.47     1872.12     71.80 o 
   7  -9  10        2.29      -24.46     24.64 o 
   8  -9  10      134.78      125.69     35.96 o 
 -11  -8  10      368.11      366.73     46.48 o 
 -10  -8  10       43.47       30.48     24.37 o 
  -9  -8  10      429.01      413.92     40.25 o 
  -8  -8  10       18.03       17.57     23.19 o 
  -7  -8  10     1435.15     1441.90     61.07 o 
  -6  -8  10      769.72      676.67     38.94 o 
  -5  -8  10     1725.09     1668.85     56.15 o 
  -4  -8  10       56.24       70.76     22.22 o 
  -3  -8  10     3148.72     3173.60    103.28 o 
  -2  -8  10     2476.20     2443.78     59.09 o 
  -1  -8  10     1189.61     1125.40     41.28 o 
   0  -8  10       70.49       61.08     15.60 o 
   1  -8  10     1091.78     1168.32     33.41 o 
   2  -8  10     4574.95     4569.60     78.06 o 
   3  -8  10      186.79      212.98     30.99 o 
   4  -8  10       21.42        4.11     18.58 o 
   5  -8  10      232.54      309.72     34.43 o 
   6  -8  10     1881.19     1834.86     88.08 o 
   7  -8  10        9.69      -12.05     27.50 o 
   8  -8  10        9.29       28.97     23.36 o 
 -11  -7  10      557.64      524.45     40.39 o 
 -10  -7  10      354.25      320.08     38.91 o 
  -9  -7  10      564.88      552.16     42.18 o 
  -8  -7  10      353.74      379.29     36.65 o 
  -7  -7  10     1867.80     1823.39     65.36 o 
  -6  -7  10      137.91       86.30     34.63 o 
  -5  -7  10     1222.89     1198.43     47.78 o 
  -4  -7  10     2006.47     1845.62     66.21 o 
  -3  -7  10     4358.38     4294.01     82.88 o 
  -2  -7  10        3.37       -6.25     14.06 o 
  -1  -7  10     1750.50     1736.13     52.40 o 
   0  -7  10     1854.83     1819.00     41.53 o 
   1  -7  10     3460.31     3386.93     66.87 o 
   2  -7  10      379.54      341.81     31.19 o 
   3  -7  10      234.07      281.85     22.14 o 
   4  -7  10     2191.52     2115.67     59.57 o 
   5  -7  10      698.21      732.65     44.73 o 
   6  -7  10      658.50      706.79     46.67 o 
   7  -7  10        3.27       -1.82     18.04 o 
   8  -7  10      444.22      485.62     41.77 o 
 -12  -6  10        9.75       56.67     31.76 o 
 -11  -6  10      208.72      200.23     34.12 o 
 -10  -6  10      420.21      446.55     36.70 o 
  -9  -6  10     1532.85     1386.44     59.20 o 
  -8  -6  10      275.72      322.91     34.18 o 
  -7  -6  10     1223.77     1146.50     52.23 o 
  -6  -6  10      855.73      762.61     43.28 o 
  -5  -6  10     3501.94     3580.09     79.87 o 
  -4  -6  10     2260.89     2197.45     58.27 o 
  -3  -6  10     2143.32     2180.19     49.84 o 
  -2  -6  10       84.61       85.92     14.32 o 
  -1  -6  10     3990.81     3910.95     65.79 o 
   0  -6  10     5217.64     5215.18     78.33 o 
   1  -6  10     2227.85     2145.05     44.94 o 
   2  -6  10       44.68       30.33     13.43 o 
   3  -6  10     1633.82     1628.90     40.74 o 
   4  -6  10     2967.34     2981.48     60.56 o 
   5  -6  10      578.08      551.73     46.44 o 
   6  -6  10       35.14       41.31     20.60 o 
   7  -6  10      116.26      111.85     21.40 o 
   8  -6  10     1605.75     1693.69    111.46 o 
   9  -6  10       41.79        9.02     32.87 o 
 -12  -5  10      321.09      330.82     36.44 o 
 -11  -5  10       53.80       57.36     23.04 o 
 -10  -5  10        3.74       20.39     20.15 o 
  -9  -5  10     1930.00     2003.59     61.12 o 
  -8  -5  10      194.44      212.00     31.37 o 
  -7  -5  10      444.72      411.02     34.00 o 
  -6  -5  10        6.60      -16.36     16.36 o 
  -5  -5  10     7136.94     6834.59    139.21 o 
  -4  -5  10       29.87       -0.70     15.18 o 
  -3  -5  10      872.04      858.09     32.03 o 
  -2  -5  10      199.05      201.80     16.31 o 
  -1  -5  10     8370.52     8193.98    114.90 o 
   0  -5  10     1008.83      959.56     29.78 o 
   1  -5  10      501.46      493.07     24.62 o 
   2  -5  10     1064.61     1006.69     41.85 o 
   3  -5  10     4752.01     4619.95     75.38 o 
   4  -5  10     1278.28     1294.52     46.11 o 
   5  -5  10       56.73       73.43     29.23 o 
   6  -5  10      227.27      203.60     23.75 o 
   7  -5  10      948.98      945.84     61.67 o 
   8  -5  10      518.10      608.72     51.76 o 
   9  -5  10        4.85        5.31     32.43 o 
 -13  -4  10       61.22       56.01     32.53 o 
 -12  -4  10      793.66      877.20     47.56 o 
 -11  -4  10      514.72      572.28     55.45 o 
 -10  -4  10       12.90        6.77     21.78 o 
  -9  -4  10      704.81      634.96     35.90 o 
  -8  -4  10     1387.08     1447.85     50.56 o 
  -7  -4  10     1483.11     1530.20     54.19 o 
  -6  -4  10      539.72      488.05     63.45 o 
  -5  -4  10     2936.69     2794.58    117.46 o 
  -4  -4  10      918.32      979.77     31.43 o 
  -3  -4  10     3123.98     3019.50     61.53 o 
  -2  -4  10     1167.70     1152.06     31.15 o 
  -1  -4  10     5258.60     5189.19     74.89 o 
   0  -4  10      404.01      377.99     21.50 o 
   1  -4  10     1605.35     1551.70     40.69 o 
   2  -4  10     2355.27     2283.36     51.17 o 
   3  -4  10     3315.02     3306.57     74.48 o 
   4  -4  10      127.09       61.09     23.28 o 
   5  -4  10      372.75      380.43     31.04 o 
   6  -4  10     1599.50     1602.71     54.68 o 
   7  -4  10      924.35      910.58     44.30 o 
   8  -4  10       75.54       49.87     23.68 o 
   9  -4  10        0.16        9.80     33.07 o 
 -13  -3  10       18.48       33.78     23.22 o 
 -12  -3  10      158.97      132.74     26.18 o 
 -11  -3  10     1122.85     1346.93     50.46 o 
 -10  -3  10      327.77      311.01     28.11 o 
  -9  -3  10        1.11       -3.82     17.03 o 
  -8  -3  10     1018.01      958.74     39.69 o 
  -7  -3  10     5110.09     5063.76     98.72 o 
  -6  -3  10      327.59      288.63     27.89 o 
  -5  -3  10       64.28       65.81     15.17 o 
  -4  -3  10      277.57      263.74     19.42 o 
  -3  -3  10     9615.28     9359.25    136.83 o 
  -2  -3  10      407.48      373.20     21.13 o 
  -1  -3  10      379.15      358.32     20.36 o 
   0  -3  10       20.09       31.17     11.79 o 
   1  -3  10     7715.89     7447.67    107.42 o 
   2  -3  10      447.46      441.35     24.79 o 
   3  -3  10      152.76      129.39     18.99 o 
   4  -3  10       15.09       12.40     18.07 o 
   5  -3  10     2478.54     2531.30     81.57 o 
   6  -3  10      812.94      831.02     49.52 o 
   7  -3  10       88.11       53.79     22.37 o 
   8  -3  10      138.90       68.68     23.67 o 
   9  -3  10      435.10      289.18     86.34 o 
 -13  -2  10       20.62       27.69     20.91 o 
 -12  -2  10       79.60       69.25     21.40 o 
 -11  -2  10      485.56      504.91     32.64 o 
 -10  -2  10      676.98      701.14     35.68 o 
  -9  -2  10       91.88       92.50     20.34 o 
  -8  -2  10       40.06       47.53     17.94 o 
  -7  -2  10     2523.83     2515.56     75.67 o 
  -6  -2  10     1655.85     1540.02     38.78 o 
  -5  -2  10      193.84      187.15     17.49 o 
  -4  -2  10      278.23      209.53     17.53 o 
  -3  -2  10     6390.23     6401.08    114.16 o 
  -2  -2  10      807.42      738.91     24.06 o 
  -1  -2  10      216.66      238.41     15.54 o 
   0  -2  10      325.89      289.76     17.87 o 
   1  -2  10     7482.79     7299.51     98.64 o 
   2  -2  10       20.44       11.26     12.90 o 
   3  -2  10       73.48       57.24     15.35 o 
   4  -2  10      234.71      251.96     23.74 o 
   5  -2  10     2766.19     2776.82    102.68 o 
   6  -2  10       28.41        2.42     19.49 o 
   7  -2  10        6.43        5.45     20.14 o 
   8  -2  10      181.38      189.58     29.21 o 
 -14  -1  10      157.62      146.33     28.34 o 
 -13  -1  10      311.57      343.99     33.07 o 
 -12  -1  10      206.52      191.44     25.55 o 
 -11  -1  10      105.39      107.93     20.51 o 
 -10  -1  10      686.24      805.59     36.18 o 
  -9  -1  10     2044.07     2128.21     56.72 o 
  -8  -1  10      347.42      287.95     24.63 o 
  -7  -1  10        2.20       -4.74     13.10 o 
  -6  -1  10      638.05      653.33     26.19 o 
  -5  -1  10     4788.52     4644.90     81.35 o 
  -4  -1  10      108.49      114.57     15.07 o 
  -3  -1  10       70.25       66.40     12.99 o 
  -2  -1  10      974.54      966.87     24.97 o 
  -1  -1  10     4006.96     4156.11     60.05 o 
   0  -1  10      145.54      108.56     15.25 o 
   1  -1  10      231.30      237.63     19.13 o 
   2  -1  10       41.73       31.48     13.87 o 
   3  -1  10     2302.96     2333.03     56.31 o 
   4  -1  10      188.34      213.30     22.59 o 
   5  -1  10      467.95      442.30     83.69 o 
   6  -1  10       32.16        9.04     27.28 o 
   7  -1  10      429.05      408.33     34.73 o 
   8  -1  10       65.10       86.92     27.30 o 
 -14   0  10       70.09       59.25     27.13 o 
 -13   0  10      113.73      120.70     22.96 o 
 -12   0  10      205.19      171.65     23.74 o 
 -11   0  10      236.07      230.02     25.15 o 
 -10   0  10      318.83      343.72     28.44 o 
  -9   0  10     1354.19     1295.14     47.13 o 
  -8   0  10      557.41      591.03     28.45 o 
  -7   0  10      312.92      344.53     27.33 o 
  -6   0  10      788.81      796.64     28.84 o 
  -5   0  10     5997.67     5779.06     88.22 o 
  -4   0  10      535.87      533.58     26.81 o 
  -3   0  10      195.00      159.36     20.30 o 
  -2   0  10      149.10      187.35     14.18 o 
  -1   0  10     7585.93     7641.23    107.51 o 
   0   0  10      118.05      131.64     16.15 o 
   1   0  10      398.91      337.13     23.19 o 
   2   0  10      150.02      150.65     19.97 o 
   3   0  10     3259.15     3353.21     73.03 o 
   4   0  10       40.50       30.63     21.55 o 
   5   0  10      139.22      177.96     46.83 o 
   6   0  10       16.96       -3.35     26.02 o 
   7   0  10     1469.41     1623.62    128.42 o 
   8   0  10       15.67       41.58     33.98 o 
 -14   1  10       69.47       77.43     21.86 o 
 -13   1  10      203.75      245.66     40.79 o 
 -12   1  10       47.82       41.64     18.96 o 
 -11   1  10       50.72       17.75     17.87 o 
 -10   1  10      330.12      303.13     26.81 o 
  -9   1  10      103.75       90.53     18.22 o 
  -8   1  10      186.07      187.13     21.54 o 
  -7   1  10      311.25      323.15     24.80 o 
  -6   1  10      669.48      640.62     27.90 o 
  -5   1  10       40.48       24.17     14.82 o 
  -4   1  10      172.39      195.64     18.37 o 
  -3   1  10      809.56      773.66     31.10 o 
  -2   1  10     1110.13     1119.20     27.33 o 
  -1   1  10      784.16      737.65     28.42 o 
   0   1  10       15.96       16.67     12.29 o 
   1   1  10      501.34      437.41     31.79 o 
   2   1  10      174.53      155.51     20.85 o 
   3   1  10      686.27      724.81     42.55 o 
   4   1  10        2.78       -7.41     20.44 o 
   5   1  10        6.21        4.02     25.81 o 
   6   1  10       90.45       97.05     34.15 o 
   7   1  10      174.18      167.00     40.10 o 
   8   1  10        8.23       28.79     34.31 o 
 -13   2  10      346.41      428.16     32.01 o 
 -12   2  10      109.33       97.83     25.97 o 
 -11   2  10      299.19      274.12     30.22 o 
 -10   2  10       44.36       40.02     15.49 o 
  -9   2  10     1453.82     1525.08     40.71 o 
  -8   2  10      157.04      153.41     18.08 o 
  -7   2  10     1422.96     1434.49     42.43 o 
  -6   2  10      307.75      257.94     19.87 o 
  -5   2  10     2055.37     1956.67     50.72 o 
  -4   2  10      130.41      105.46     19.23 o 
  -3   2  10     2859.21     2675.93     53.01 o 
  -2   2  10      202.46      213.11     16.18 o 
  -1   2  10      958.46      939.66     41.38 o 
   0   2  10       82.46       44.79     14.79 o 
   1   2  10     2729.66     2744.01     55.26 o 
   2   2  10      396.38      439.00     27.88 o 
   3   2  10      238.16      243.25     24.29 o 
   4   2  10        0.31        0.65     21.82 o 
   5   2  10     1104.80     1108.83     64.28 o 
   6   2  10       68.31       18.77     31.52 o 
   7   2  10       52.04       20.00     32.42 o 
 -13   3  10        8.06       -1.83     18.46 o 
 -12   3  10      133.45      136.92     24.82 o 
 -11   3  10        3.74       10.80     16.83 o 
 -10   3  10       33.53       65.59     19.24 o 
  -9   3  10      195.15      201.31     20.11 o 
  -8   3  10      608.97      625.48     30.62 o 
  -7   3  10        1.40        4.47     14.43 o 
  -6   3  10      202.94      179.55     20.23 o 
  -5   3  10      425.57      400.42     24.10 o 
  -4   3  10     1140.08     1161.62     34.87 o 
  -3   3  10      135.01      148.52     19.34 o 
  -2   3  10      129.25      118.14     14.50 o 
  -1   3  10      587.47      557.86     25.48 o 
   0   3  10      448.89      465.07     25.34 o 
   1   3  10      532.59      575.48     28.58 o 
   2   3  10      107.24      108.39     19.86 o 
   3   3  10      141.84      181.36     23.32 o 
   4   3  10      372.02      412.01     57.24 o 
   5   3  10      366.12      331.10     37.55 o 
   6   3  10        0.58      -28.07     38.99 o 
   7   3  10       35.52       48.19     34.04 o 
 -14   4  10        0.88      -38.77     54.13 o 
 -13   4  10       56.64       51.25     19.24 o 
 -12   4  10        6.02       28.20     17.93 o 
 -11   4  10      489.66      546.11     34.99 o 
 -10   4  10       90.80       58.59     18.54 o 
  -9   4  10      315.19      291.35     26.96 o 
  -8   4  10      100.49      145.95     22.10 o 
  -7   4  10     1464.40     1419.66     44.11 o 
  -6   4  10      112.61       87.12     21.59 o 
  -5   4  10      112.53      129.12     17.92 o 
  -4   4  10      362.22      388.75     22.40 o 
  -3   4  10     1502.34     1541.87     38.44 o 
  -2   4  10      210.15      232.69     31.12 o 
  -1   4  10      159.73      117.04     17.49 o 
   0   4  10      748.93      725.59     35.16 o 
   1   4  10      828.75      795.68     30.47 o 
   2   4  10      305.10      256.10     26.78 o 
   3   4  10       70.39       43.46     29.29 o 
   4   4  10      213.78      263.04     40.93 o 
   5   4  10       56.64       78.48     29.51 o 
   6   4  10       70.98      120.43     37.16 o 
   7   4  10       38.87       20.37     32.76 o 
 -14   5  10       23.92       -0.12     61.74 o 
 -13   5  10        1.58       25.10     39.23 o 
 -12   5  10      227.21      269.13     28.49 o 
 -11   5  10      358.59      407.56     42.45 o 
 -10   5  10      178.00      183.31     23.48 o 
  -9   5  10       13.24       13.79     16.41 o 
  -8   5  10      655.72      625.24     35.54 o 
  -7   5  10      585.85      609.62     56.29 o 
  -6   5  10      162.29      162.43     23.63 o 
  -5   5  10       77.48       97.99     19.30 o 
  -4   5  10      552.50      520.31     25.43 o 
  -3   5  10     1886.94     1925.22     43.86 o 
  -2   5  10      165.95      121.93     19.63 o 
  -1   5  10       10.14       -4.12     15.51 o 
   0   5  10      151.30      153.65     18.73 o 
   1   5  10     1027.34     1086.10     35.54 o 
   2   5  10      188.21      167.37     26.36 o 
   3   5  10       13.77      -19.97     34.80 o 
   4   5  10        5.26      -28.16     28.16 o 
   5   5  10      392.10      339.44     43.29 o 
   6   5  10        1.73       47.51     34.21 o 
 -14   6  10       37.56       23.54     23.79 o 
 -13   6  10       72.69       41.89     21.64 o 
 -12   6  10      376.87      363.45     29.22 o 
 -11   6  10        2.27       20.68     18.75 o 
 -10   6  10       14.88       -9.94     17.52 o 
  -9   6  10      402.27      395.55     34.26 o 
  -8   6  10     1043.47      991.51     43.97 o 
  -7   6  10       96.23       79.42     21.30 o 
  -6   6  10      304.64      275.14     30.24 o 
  -5   6  10      497.93      536.17     36.13 o 
  -4   6  10     1637.30     1621.36     49.50 o 
  -3   6  10       30.14       47.30     15.40 o 
  -2   6  10      562.23      592.90     33.08 o 
  -1   6  10      511.87      460.39     32.42 o 
   0   6  10     1247.81     1252.40     37.82 o 
   1   6  10      280.25      279.58     27.83 o 
   2   6  10      433.69      503.24     58.36 o 
   3   6  10      237.47      184.93     35.84 o 
   4   6  10      254.51      306.94     42.06 o 
   5   6  10      102.32      110.63     36.06 o 
 -14   7  10      102.64      146.57     26.85 o 
 -13   7  10        3.28        3.55     20.20 o 
 -12   7  10       33.49        8.05     19.11 o 
 -11   7  10       23.67       29.85     19.92 o 
 -10   7  10      337.10      332.78     38.73 o 
  -9   7  10      244.30      226.09     26.05 o 
  -8   7  10      132.28      160.99     24.76 o 
  -7   7  10        1.37       -2.40     18.99 o 
  -6   7  10      727.34      732.00     40.04 o 
  -5   7  10     1062.72     1082.34     40.88 o 
  -4   7  10      144.96      133.24     21.97 o 
  -3   7  10      131.92      125.80     23.97 o 
  -2   7  10      147.01      150.67     21.53 o 
  -1   7  10      726.06      632.69     34.02 o 
   0   7  10       57.30       54.78     17.76 o 
   1   7  10       28.75       13.31     20.55 o 
   2   7  10        0.43       -6.35     19.83 o 
   3   7  10      473.18      522.69    100.95 o 
   4   7  10       67.85       51.76     32.75 o 
   5   7  10       45.33       49.64     33.39 o 
 -13   8  10       42.90       27.00     22.24 o 
 -12   8  10       15.72        4.14     21.58 o 
 -11   8  10       59.41       48.00     21.08 o 
 -10   8  10      804.07      755.79     46.02 o 
  -9   8  10        5.35      -17.15     17.15 o 
  -8   8  10      215.89      240.16     29.31 o 
  -7   8  10       81.22       35.47     21.50 o 
  -6   8  10     2460.50     2555.35     79.90 o 
  -5   8  10      131.78      114.54     22.40 o 
  -4   8  10       41.55       15.01     19.05 o 
  -3   8  10      229.77      274.10     32.87 o 
  -2   8  10     2331.75     2504.16     63.88 o 
  -1   8  10      592.47      586.41     36.59 o 
   0   8  10      130.57      120.69     22.80 o 
   1   8  10      355.52      399.31     51.90 o 
   2   8  10      605.78      661.84     37.59 o 
   3   8  10      195.26      212.85     37.41 o 
   4   8  10      189.92      156.33     45.97 o 
 -13   9  10        7.93       -5.12     23.62 o 
 -12   9  10      248.70      221.43     39.93 o 
 -11   9  10       14.09       30.34     20.72 o 
 -10   9  10      502.11      492.66     34.60 o 
  -9   9  10      107.58       70.55     22.19 o 
  -8   9  10      113.66       84.25     24.60 o 
  -7   9  10        1.02        9.17     20.87 o 
  -6   9  10      463.61      415.38     31.10 o 
  -5   9  10      141.08      137.17     23.71 o 
  -4   9  10       57.13       51.84     26.21 o 
  -3   9  10      205.26      178.06     30.07 o 
  -2   9  10     1059.74     1037.27     56.28 o 
  -1   9  10      175.37      148.35     26.02 o 
   0   9  10       14.63       38.78     27.33 o 
   1   9  10      284.94      317.41     38.09 o 
   2   9  10      574.91      543.70     49.57 o 
   3   9  10      284.26      335.68     49.87 o 
 -12  10  10      872.30      877.39     51.06 o 
 -11  10  10       19.04       40.36     21.49 o 
 -10  10  10       45.12       33.91     21.79 o 
  -9  10  10        2.41      -18.96     18.96 o 
  -8  10  10     2095.44     2096.82     66.52 o 
  -7  10  10       51.50       24.21     23.62 o 
  -6  10  10       13.07       -8.81     19.72 o 
  -5  10  10        5.02        6.37     27.97 o 
  -4  10  10     1132.81     1183.84     93.44 o 
  -3  10  10       52.91       25.95     29.04 o 
  -2  10  10        4.13       -4.01     26.79 o 
  -1  10  10      357.86      354.08     31.70 o 
   0  10  10      778.36      812.35     89.82 o 
   1  10  10      103.47       91.82     32.28 o 
   2  10  10        1.77       30.34     48.26 o 
 -11  11  10       56.41       91.46     26.35 o 
 -10  11  10      132.89      100.39     25.08 o 
  -9  11  10      155.37      156.66     29.00 o 
  -8  11  10     1398.35     1467.81     73.96 o 
  -7  11  10       17.76       -7.32     22.59 o 
  -6  11  10      269.23      235.47     30.11 o 
  -5  11  10       28.57       34.62     30.12 o 
  -4  11  10     1827.59     1783.50     75.60 o 
  -3  11  10        4.86      -32.25     34.78 o 
  -2  11  10        1.46       -1.13     28.03 o 
  -1  11  10        8.65       22.67     26.18 o 
   0  11  10      636.71      587.37     43.37 o 
   1  11  10      229.71      272.60     48.48 o 
 -10  12  10      758.99      785.91     50.90 o 
  -9  12  10      240.30      247.12     36.24 o 
  -8  12  10      278.72      350.29     45.73 o 
  -7  12  10        2.74      -15.67     22.53 o 
  -6  12  10      966.06      937.68     83.79 o 
  -5  12  10       77.41       25.27     53.88 o 
  -4  12  10      479.88      619.32     50.50 o 
  -3  12  10      111.66       81.46     32.49 o 
  -2  12  10      893.15      980.70     54.62 o 
  -1  12  10       43.78       81.76     47.32 o 
  -9  13  10       90.57       57.15     33.58 o 
  -8  13  10      106.48       41.05     31.76 o 
  -7  13  10      145.63      143.43     37.25 o 
  -6  13  10     1362.22     1620.01    115.56 o 
  -5  13  10       18.02      -21.00     29.26 o 
  -4  13  10      121.48      161.74     36.65 o 
  -3  13  10        1.66       49.42     33.90 o 
  -3 -14  11       41.89       26.00     35.88 o 
  -2 -14  11      654.14      634.01     58.91 o 
  -1 -14  11       71.67       22.96     37.10 o 
   0 -14  11       66.57       81.33     30.39 o 
   1 -14  11       61.09       36.31     28.00 o 
   2 -14  11      322.33      362.34     41.71 o 
   3 -14  11       48.74       37.80     25.84 o 
  -5 -13  11       69.32       88.62     42.54 o 
  -4 -13  11       17.63       59.06     38.66 o 
  -3 -13  11      201.58      228.27     53.91 o 
  -2 -13  11      265.85      183.41     36.13 o 
  -1 -13  11       13.99       34.04     29.37 o 
   0 -13  11      121.68       94.31     30.55 o 
   1 -13  11      323.84      349.90     35.21 o 
   2 -13  11      236.85      265.13     31.79 o 
   3 -13  11       25.63       -1.87     21.22 o 
   4 -13  11        8.76        1.67     20.30 o 
  -7 -12  11        8.53      -10.95     47.84 o 
  -6 -12  11       26.03        5.61     54.88 o 
  -5 -12  11        4.41      -20.72     46.76 o 
  -4 -12  11      716.55      692.36     59.95 o 
  -3 -12  11       27.26        3.22     29.71 o 
  -2 -12  11      251.25      289.28     39.99 o 
  -1 -12  11       11.36        0.85     23.65 o 
   0 -12  11      773.06      776.87     45.21 o 
   1 -12  11      169.86      171.10     29.48 o 
   2 -12  11       23.31       33.64     24.24 o 
   3 -12  11       10.50        0.01     19.29 o 
   4 -12  11      587.13      599.37     34.88 o 
   5 -12  11      225.29      250.81     27.57 o 
  -8 -11  11      150.82      154.81     31.43 o 
  -7 -11  11        0.16       47.22     32.42 o 
  -6 -11  11        2.10       -9.62     29.88 o 
  -5 -11  11       71.25       16.41     45.29 o 
  -4 -11  11      766.46      850.41     61.69 o 
  -3 -11  11        2.16      -32.72     32.72 o 
  -2 -11  11       20.70       17.05     33.61 o 
  -1 -11  11       49.22       37.92     23.05 o 
   0 -11  11      580.89      559.01     33.91 o 
   1 -11  11       53.57       71.97     21.85 o 
   2 -11  11      240.08      283.99     23.49 o 
   3 -11  11      168.74      162.91     23.51 o 
   4 -11  11      609.69      651.29     47.45 o 
   5 -11  11       54.55       34.14     20.67 o 
   6 -11  11       80.91       71.11     23.56 o 
  -9 -10  11       50.47       61.33     31.31 o 
  -8 -10  11       55.18       35.39     28.63 o 
  -7 -10  11       79.46       21.37     24.71 o 
  -6 -10  11      554.59      585.88     48.53 o 
  -5 -10  11       69.26       47.79     30.42 o 
  -4 -10  11       95.52      110.82     34.18 o 
  -3 -10  11       92.15       29.55     34.23 o 
  -2 -10  11      807.60      881.16     35.90 o 
  -1 -10  11      107.34       85.60     23.86 o 
   0 -10  11        4.28        0.23     20.91 o 
   1 -10  11       67.30       49.11     19.45 o 
   2 -10  11      305.37      315.95     33.07 o 
   3 -10  11       68.77       64.94     20.44 o 
   4 -10  11       39.61       33.68     22.20 o 
   5 -10  11      156.19      154.06     24.70 o 
   6 -10  11       42.72       29.05     23.20 o 
   7 -10  11       63.04       39.81     26.35 o 
 -10  -9  11      280.19      288.62     36.28 o 
  -9  -9  11        6.51      -22.17     24.59 o 
  -8  -9  11      109.20       83.59     29.45 o 
  -7  -9  11       60.03       81.83     28.64 o 
  -6  -9  11      988.14     1055.17     60.99 o 
  -5  -9  11      393.71      394.25     35.15 o 
  -4  -9  11      292.42      353.36     60.03 o 
  -3  -9  11      218.28      200.80     39.05 o 
  -2  -9  11     1390.72     1466.94     54.06 o 
  -1  -9  11      309.38      347.07     30.34 o 
   0  -9  11      624.78      643.42     29.45 o 
   1  -9  11      182.50      183.30     26.23 o 
   2  -9  11     1437.93     1575.34     43.89 o 
   3  -9  11      158.03      120.77     20.55 o 
   4  -9  11      386.76      451.35     30.34 o 
   5  -9  11       64.87       49.19     21.00 o 
   6  -9  11      377.47      409.80     34.55 o 
   7  -9  11       73.54      112.01     28.74 o 
 -10  -8  11        1.34       14.03     23.15 o 
  -9  -8  11       88.90      122.52     29.50 o 
  -8  -8  11      223.36      237.70     34.34 o 
  -7  -8  11       11.96        5.81     23.73 o 
  -6  -8  11        1.33        9.36     21.00 o 
  -5  -8  11      476.11      501.41     36.20 o 
  -4  -8  11      169.09      137.39     32.18 o 
  -3  -8  11      137.45       99.72     24.48 o 
  -2  -8  11       80.13       68.16     17.30 o 
  -1  -8  11     1532.05     1526.58     44.21 o 
   0  -8  11       39.49       29.81     15.37 o 
   1  -8  11       73.68       55.66     16.68 o 
   2  -8  11       22.35       31.36     18.32 o 
   3  -8  11      794.52      765.60     49.40 o 
   4  -8  11        9.24        9.31     18.54 o 
   5  -8  11       12.24        4.99     19.28 o 
   6  -8  11       67.34       49.11     24.40 o 
   7  -8  11      230.30      272.43     33.83 o 
 -11  -7  11        5.36       -4.50     23.56 o 
 -10  -7  11       13.00       12.22     22.48 o 
  -9  -7  11        2.15       -7.52     23.11 o 
  -8  -7  11     1419.26     1441.53     70.80 o 
  -7  -7  11      125.97      121.45     28.07 o 
  -6  -7  11      193.70      211.39     31.90 o 
  -5  -7  11      211.04      177.88     27.21 o 
  -4  -7  11     1438.24     1347.57     44.79 o 
  -3  -7  11      200.07      218.24     33.64 o 
  -2  -7  11      992.90     1050.49     32.87 o 
  -1  -7  11      909.97      958.00     34.95 o 
   0  -7  11     1396.85     1327.70     36.85 o 
   1  -7  11      573.65      565.02     26.51 o 
   2  -7  11      455.50      552.44     35.27 o 
   3  -7  11      937.82      949.50     51.57 o 
   4  -7  11      446.98      396.81     28.06 o 
   5  -7  11       94.87       75.41     21.01 o 
   6  -7  11      343.44      284.34     39.09 o 
   7  -7  11      282.13      204.59     42.89 o 
   8  -7  11      101.97       88.63     36.53 o 
 -12  -6  11       45.54       30.71     27.68 o 
 -11  -6  11       59.25       49.66     24.01 o 
 -10  -6  11       93.60       77.83     25.17 o 
  -9  -6  11      299.90      263.57     30.58 o 
  -8  -6  11      430.37      385.08     36.53 o 
  -7  -6  11      483.11      505.85     39.53 o 
  -6  -6  11      232.33      171.05     28.09 o 
  -5  -6  11       48.40       39.16     20.48 o 
  -4  -6  11     1121.50     1042.62     53.43 o 
  -3  -6  11     2304.00     2298.30     57.64 o 
  -2  -6  11       12.37      -12.01     13.99 o 
  -1  -6  11        1.04       -7.94     12.44 o 
   0  -6  11      157.47      102.65     18.45 o 
   1  -6  11     2333.28     2310.12     48.18 o 
   2  -6  11      437.28      447.10     27.37 o 
   3  -6  11      100.30      124.52     19.97 o 
   4  -6  11      237.52      271.84     26.72 o 
   5  -6  11     1174.57     1067.86     60.14 o 
   6  -6  11      169.36      190.54     35.46 o 
   7  -6  11       26.45       20.13     29.81 o 
   8  -6  11       33.54       27.63     41.24 o 
 -12  -5  11        0.10       -5.29     22.28 o 
 -11  -5  11        8.63       35.83     22.08 o 
 -10  -5  11      728.23      736.08     55.84 o 
  -9  -5  11       41.28       19.63     20.69 o 
  -8  -5  11       10.68      -19.89     19.89 o 
  -7  -5  11      208.50      197.88     29.38 o 
  -6  -5  11     1447.34     1464.73     70.06 o 
  -5  -5  11      102.50      100.88     22.18 o 
  -4  -5  11        0.62       21.57     14.38 o 
  -3  -5  11     1394.99     1261.13     40.84 o 
  -2  -5  11     2212.87     2223.06     53.57 o 
  -1  -5  11        7.87        1.73     12.42 o 
   0  -5  11        5.27        9.98     12.81 o 
   1  -5  11     2766.03     2709.80     52.31 o 
   2  -5  11      159.02      153.35     19.75 o 
   3  -5  11       26.31       30.18     16.88 o 
   4  -5  11      467.06      406.98     30.06 o 
   5  -5  11     1741.96     1789.39     91.55 o 
   6  -5  11        0.55       -8.40     26.38 o 
   7  -5  11        3.20       10.93     28.96 o 
   8  -5  11       41.24       14.01     34.01 o 
 -12  -4  11       16.04       27.80     22.13 o 
 -11  -4  11      289.04      248.84     31.98 o 
 -10  -4  11      565.46      650.82     38.39 o 
  -9  -4  11      345.50      319.15     33.65 o 
  -8  -4  11      127.61       94.84     22.35 o 
  -7  -4  11      267.87      290.74     30.38 o 
  -6  -4  11     1314.31     1330.73     75.23 o 
  -5  -4  11     1200.96     1140.46     49.76 o 
  -4  -4  11        0.32        6.54     14.75 o 
  -3  -4  11       87.07       84.65     16.09 o 
  -2  -4  11     1186.32     1235.57     40.15 o 
  -1  -4  11     1560.14     1489.86     42.47 o 
   0  -4  11        2.31       -4.17     12.01 o 
   1  -4  11       43.37       39.48     14.31 o 
   2  -4  11     1072.14     1036.23     36.32 o 
   3  -4  11     1166.17     1191.37     39.37 o 
   4  -4  11      126.78      103.96     22.98 o 
   5  -4  11      248.83      272.67     34.03 o 
   6  -4  11        3.72      -23.83     23.83 o 
   7  -4  11      464.49      397.34     45.18 o 
   8  -4  11      276.42      185.68     72.64 o 
 -13  -3  11       65.06       72.91     25.32 o 
 -12  -3  11      189.84      155.11     26.12 o 
 -11  -3  11      230.50      227.46     27.59 o 
 -10  -3  11       20.03       -6.36     18.80 o 
  -9  -3  11      501.28      505.19     32.85 o 
  -8  -3  11      651.44      623.30     56.59 o 
  -7  -3  11      633.50      636.79     42.52 o 
  -6  -3  11      430.35      432.19     30.26 o 
  -5  -3  11     2070.90     2039.58     56.50 o 
  -4  -3  11     1234.99     1221.95     38.42 o 
  -3  -3  11      696.43      655.68     27.54 o 
  -2  -3  11      193.23      210.60     17.34 o 
  -1  -3  11     3937.25     3815.88     66.18 o 
   0  -3  11      160.40      156.97     16.04 o 
   1  -3  11      305.19      307.01     22.71 o 
   2  -3  11       21.09       24.70     14.11 o 
   3  -3  11     2790.73     2748.37     55.47 o 
   4  -3  11       76.91       48.80     19.28 o 
   5  -3  11      130.52      127.84     29.24 o 
   6  -3  11       10.43       19.70     28.02 o 
   7  -3  11     1030.52     1124.62    100.42 o 
   8  -3  11       17.94       19.34     32.27 o 
 -13  -2  11       57.76       66.88     23.28 o 
 -12  -2  11      392.44      407.09     47.27 o 
 -11  -2  11      133.26      134.83     24.01 o 
 -10  -2  11      169.12      158.04     23.97 o 
  -9  -2  11       40.40       49.05     19.17 o 
  -8  -2  11      501.55      455.26     30.65 o 
  -7  -2  11      396.05      406.31     29.10 o 
  -6  -2  11       77.95       92.11     19.62 o 
  -5  -2  11       14.61       16.75     14.46 o 
  -4  -2  11     1097.96     1048.85     41.02 o 
  -3  -2  11      354.24      381.37     20.07 o 
  -2  -2  11      362.91      332.93     18.51 o 
  -1  -2  11      203.55      211.64     19.25 o 
   0  -2  11      688.71      671.09     32.78 o 
   1  -2  11      227.47      238.44     21.59 o 
   2  -2  11        0.18        8.37     13.78 o 
   3  -2  11      665.04      661.11     29.06 o 
   4  -2  11       23.35       20.57     18.49 o 
   5  -2  11       92.59       53.36     28.72 o 
   6  -2  11        4.77       -4.88     27.44 o 
   7  -2  11      265.82      258.39     38.60 o 
   8  -2  11        7.27       62.04     38.97 o 
 -13  -1  11      226.04      245.65     36.36 o 
 -12  -1  11      108.02      104.86     23.19 o 
 -11  -1  11      617.53      639.21     37.42 o 
 -10  -1  11      455.04      419.94     32.34 o 
  -9  -1  11      651.28      715.83     35.78 o 
  -8  -1  11      798.52      817.66     36.85 o 
  -7  -1  11     2381.10     2307.66     67.31 o 
  -6  -1  11      555.70      560.02     29.11 o 
  -5  -1  11      805.25      866.59     33.50 o 
  -4  -1  11      253.27      256.18     18.59 o 
  -3  -1  11     4875.14     4756.02     72.56 o 
  -2  -1  11      235.56      260.32     20.57 o 
  -1  -1  11      657.55      643.39     26.28 o 
   0  -1  11      304.44      312.75     21.21 o 
   1  -1  11     2971.20     2913.52     59.61 o 
   2  -1  11      202.08      225.02     21.64 o 
   3  -1  11      390.23      367.52     25.50 o 
   4  -1  11        8.30       -3.89     19.58 o 
   5  -1  11     1241.98     1257.46     53.38 o 
   6  -1  11        0.08        6.24     28.07 o 
   7  -1  11       19.27       63.70     36.02 o 
 -14   0  11       66.83       40.59     28.69 o 
 -13   0  11        0.52       24.44     18.57 o 
 -12   0  11      162.43      138.08     26.88 o 
 -11   0  11       18.93       22.01     19.31 o 
 -10   0  11       96.18      104.02     25.21 o 
  -9   0  11       14.82       -5.03     21.32 o 
  -8   0  11      685.62      681.32     34.15 o 
  -7   0  11      401.58      407.00     38.07 o 
  -6   0  11      587.00      569.30     31.69 o 
  -5   0  11        0.57        3.88     12.98 o 
  -4   0  11     1247.15     1241.47     33.39 o 
  -3   0  11     1516.40     1400.12     35.16 o 
  -2   0  11       82.40       85.62     13.57 o 
  -1   0  11        8.05        6.64     11.98 o 
   0   0  11      204.24      223.71     19.94 o 
   1   0  11     2097.15     1991.96     54.53 o 
   2   0  11        3.52       -6.44     15.77 o 
   3   0  11       35.61       35.85     17.54 o 
   4   0  11      106.23       86.39     25.17 o 
   5   0  11      613.18      704.50     55.39 o 
   6   0  11        1.67       22.48     32.08 o 
   7   0  11       71.67       94.58     37.22 o 
 -14   1  11       74.52       80.11     27.00 o 
 -13   1  11      176.96      223.91     33.07 o 
 -12   1  11      301.34      258.11     32.82 o 
 -11   1  11      495.91      503.68     50.61 o 
 -10   1  11      266.82      237.08     26.93 o 
  -9   1  11     1146.74     1167.82     43.05 o 
  -8   1  11      508.91      495.32     28.60 o 
  -7   1  11      265.77      264.90     25.58 o 
  -6   1  11      160.35      192.06     23.26 o 
  -5   1  11     2989.19     2869.59     69.26 o 
  -4   1  11     1004.54     1023.96     32.84 o 
  -3   1  11      261.40      258.44     22.37 o 
  -2   1  11      149.59      133.09     14.93 o 
  -1   1  11     2350.55     2355.74     49.59 o 
   0   1  11      630.29      630.47     34.78 o 
   1   1  11       15.66       39.33     15.52 o 
   2   1  11       47.56       50.15     18.65 o 
   3   1  11     1333.43     1386.86     56.22 o 
   4   1  11       94.28       74.91     25.01 o 
   5   1  11        1.45      -17.16     22.94 o 
   6   1  11       36.74       56.24     33.79 o 
   7   1  11      149.08      152.78     43.39 o 
 -14   2  11       97.05       85.26     22.13 o 
 -13   2  11       53.09       70.50     23.50 o 
 -12   2  11       10.21      -11.21     20.29 o 
 -11   2  11      133.17      115.51     21.76 o 
 -10   2  11      933.90     1063.65     38.73 o 
  -9   2  11      277.56      283.16     24.31 o 
  -8   2  11      170.67      156.10     22.39 o 
  -7   2  11      253.61      231.21     25.36 o 
  -6   2  11     1395.12     1366.31     61.42 o 
  -5   2  11     2462.35     2384.14     64.27 o 
  -4   2  11       27.85       17.02     13.84 o 
  -3   2  11       29.94       19.96     12.79 o 
  -2   2  11      649.77      686.34     30.87 o 
  -1   2  11     2886.32     2749.30     54.77 o 
   0   2  11        2.64       -4.53     13.92 o 
   1   2  11      164.96      217.48     20.33 o 
   2   2  11      176.78      205.28     23.65 o 
   3   2  11     1357.54     1267.59     57.91 o 
   4   2  11        5.61      -21.75     21.75 o 
   5   2  11       49.29       48.87     28.42 o 
   6   2  11        0.76      -22.91     35.40 o 
   7   2  11      461.04      460.60     93.50 o 
 -14   3  11      160.18      177.78     25.68 o 
 -13   3  11      128.92      138.07     26.30 o 
 -12   3  11        0.53       13.82     21.25 o 
 -11   3  11      236.66      261.86     26.93 o 
 -10   3  11      545.03      592.81     34.53 o 
  -9   3  11       62.16       81.41     18.74 o 
  -8   3  11        9.79       11.84     16.05 o 
  -7   3  11      323.93      275.46     24.60 o 
  -6   3  11     2104.81     2112.84     69.32 o 
  -5   3  11       63.30       55.06     22.16 o 
  -4   3  11        1.21       14.21     14.52 o 
  -3   3  11      906.58      913.04     30.83 o 
  -2   3  11     1899.14     1834.39     49.49 o 
  -1   3  11      289.87      284.63     24.17 o 
   0   3  11      216.50      193.43     20.21 o 
   1   3  11      737.71      710.58     31.50 o 
   2   3  11      498.64      530.49     49.37 o 
   3   3  11      133.35      141.27     32.14 o 
   4   3  11      281.80      337.83     38.03 o 
   5   3  11       72.16       66.31     29.76 o 
   6   3  11      110.29      131.70     36.85 o 
 -14   4  11        2.83      -23.07     23.07 o 
 -13   4  11      182.80      167.87     38.14 o 
 -12   4  11      357.80      364.32     29.68 o 
 -11   4  11      103.80       91.24     22.09 o 
 -10   4  11       23.14       19.18     19.29 o 
  -9   4  11      186.30      140.51     24.12 o 
  -8   4  11      425.54      390.89     35.33 o 
  -7   4  11     1316.60     1363.07     54.78 o 
  -6   4  11       93.65       92.28     19.89 o 
  -5   4  11      195.78      213.58     25.34 o 
  -4   4  11      496.89      486.41     26.58 o 
  -3   4  11     1078.66     1078.64     36.28 o 
  -2   4  11      185.37      205.47     22.00 o 
  -1   4  11      151.32      200.85     22.54 o 
   0   4  11      134.84      110.59     18.00 o 
   1   4  11     1441.33     1388.73     47.13 o 
   2   4  11      116.92       99.46     23.43 o 
   3   4  11        1.04        5.81     28.39 o 
   4   4  11       23.85        1.40     30.51 o 
   5   4  11      518.38      520.15     50.19 o 
   6   4  11        1.38        4.15     34.03 o 
 -14   5  11       17.44       -9.65     20.97 o 
 -13   5  11       20.11       55.38     22.09 o 
 -12   5  11      465.66      458.79     44.87 o 
 -11   5  11        4.13       -2.72     19.89 o 
 -10   5  11       61.00       65.33     21.84 o 
  -9   5  11        6.24       16.59     19.05 o 
  -8   5  11     1572.10     1452.47     51.80 o 
  -7   5  11        5.50        3.64     16.89 o 
  -6   5  11      279.38      322.02     35.91 o 
  -5   5  11      178.79      134.97     20.66 o 
  -4   5  11     1980.11     2072.54     54.41 o 
  -3   5  11      437.02      420.01     31.63 o 
  -2   5  11      350.22      301.13     24.87 o 
  -1   5  11       42.84       14.94     17.37 o 
   0   5  11     1051.00     1002.50     34.41 o 
   1   5  11      144.96      116.74     21.48 o 
   2   5  11      286.78      238.80     28.99 o 
   3   5  11       25.16       -2.15     30.41 o 
   4   5  11      391.63      296.62     41.93 o 
   5   5  11      149.06      152.91     38.07 o 
 -14   6  11       84.62       26.59     43.17 o 
 -13   6  11       99.60      104.39     23.97 o 
 -12   6  11       99.40       30.92     21.66 o 
 -11   6  11        3.67       23.07     20.75 o 
 -10   6  11       43.62       30.88     20.05 o 
  -9   6  11      302.15      313.82     31.29 o 
  -8   6  11      197.16      230.27     28.18 o 
  -7   6  11       66.78       73.26     21.60 o 
  -6   6  11        3.23       16.63     17.84 o 
  -5   6  11      149.97      148.68     24.87 o 
  -4   6  11      386.45      403.76     31.85 o 
  -3   6  11        2.71        4.71     20.02 o 
  -2   6  11       33.68       48.45     18.66 o 
  -1   6  11      644.33      640.66     32.29 o 
   0   6  11      487.42      463.92     29.05 o 
   1   6  11       17.12       13.58     19.94 o 
   2   6  11      142.65      119.20     26.10 o 
   3   6  11      151.61      108.77     34.34 o 
   4   6  11      113.73      108.65     34.83 o 
   5   6  11        0.64       11.65     32.00 o 
 -13   7  11       34.66      -17.25     22.62 o 
 -12   7  11       51.20       63.18     22.75 o 
 -11   7  11       17.55        4.21     21.18 o 
 -10   7  11     1016.93     1019.58     47.24 o 
  -9   7  11      126.66      171.56     29.65 o 
  -8   7  11      136.69      172.27     36.24 o 
  -7   7  11       87.63       50.98     22.24 o 
  -6   7  11     1002.62     1023.85     68.84 o 
  -5   7  11      232.90      207.96     24.71 o 
  -4   7  11      366.79      338.25     28.71 o 
  -3   7  11        0.95      -12.23     22.10 o 
  -2   7  11      508.06      527.81     42.88 o 
  -1   7  11       59.24       24.74     18.56 o 
   0   7  11      271.48      293.56     27.15 o 
   1   7  11       40.12       19.99     20.90 o 
   2   7  11      243.28      280.03     35.01 o 
   3   7  11      107.06       97.87     33.31 o 
   4   7  11       57.48       86.65     33.91 o 
 -13   8  11       11.19       31.68     30.78 o 
 -12   8  11       38.74       10.81     22.55 o 
 -11   8  11       81.30       63.35     24.49 o 
 -10   8  11      236.77      220.46     32.22 o 
  -9   8  11      113.11      129.20     26.18 o 
  -8   8  11       29.99        0.05     19.72 o 
  -7   8  11      103.57       86.84     24.83 o 
  -6   8  11      870.58      827.89     39.55 o 
  -5   8  11      135.72      126.89     23.72 o 
  -4   8  11      245.24      239.22     33.03 o 
  -3   8  11      204.62      162.08     29.84 o 
  -2   8  11      567.59      638.88     67.57 o 
  -1   8  11       72.66       67.95     23.28 o 
   0   8  11      501.00      558.19     50.98 o 
   1   8  11       18.35       -3.22     23.25 o 
   2   8  11      176.46      100.51     31.03 o 
   3   8  11       13.14       -4.91     29.48 o 
 -12   9  11      181.85      183.34     29.69 o 
 -11   9  11       25.80       30.11     23.19 o 
 -10   9  11       96.90      131.38     27.32 o 
  -9   9  11      162.63      135.31     27.79 o 
  -8   9  11      112.40       96.24     26.10 o 
  -7   9  11      208.13      167.58     28.70 o 
  -6   9  11       53.42       43.32     21.18 o 
  -5   9  11      264.76      243.82     30.76 o 
  -4   9  11      231.11      242.54     34.08 o 
  -3   9  11       37.43       33.36     25.70 o 
  -2   9  11       16.91       38.77     28.22 o 
  -1   9  11      191.34      214.11     28.03 o 
   0   9  11       21.01       11.96     27.00 o 
   1   9  11       29.17       62.90     27.89 o 
   2   9  11       18.89       30.84     49.01 o 
 -12  10  11      156.53      198.85     51.99 o 
 -11  10  11       73.03       66.54     26.73 o 
 -10  10  11       95.60       92.34     27.41 o 
  -9  10  11       23.60       50.69     24.71 o 
  -8  10  11      345.77      341.89     34.83 o 
  -7  10  11      184.42      188.64     41.63 o 
  -6  10  11      539.03      567.56     42.98 o 
  -5  10  11      275.74      293.35     41.80 o 
  -4  10  11      291.99      309.80     35.66 o 
  -3  10  11      305.20      313.61     44.97 o 
  -2  10  11      329.30      293.56     38.61 o 
  -1  10  11       87.77      140.25     31.06 o 
   0  10  11      258.29      239.41     34.89 o 
   1  10  11       27.73       19.64     28.44 o 
 -11  11  11      105.68      116.28     31.14 o 
 -10  11  11        1.45       -8.01     23.85 o 
  -9  11  11        1.49        3.30     25.79 o 
  -8  11  11        1.30      -22.09     22.09 o 
  -7  11  11      266.05      257.70     31.31 o 
  -6  11  11        0.45      -16.65     29.46 o 
  -5  11  11        0.33       17.62     29.15 o 
  -4  11  11        5.46        6.25     28.24 o 
  -3  11  11      535.31      523.13     46.96 o 
  -2  11  11       86.70      111.47     41.05 o 
  -1  11  11       77.48      150.89     52.91 o 
   0  11  11        0.77       21.48     42.89 o 
  -9  12  11       48.57       47.76     29.46 o 
  -8  12  11      171.60      183.80     33.42 o 
  -7  12  11      129.30      116.25     36.30 o 
  -6  12  11       86.76       82.43     42.67 o 
  -5  12  11       37.09       96.32     35.48 o 
  -4  12  11      148.89      170.95     36.64 o 
  -3  12  11      109.21      124.93     34.66 o 
  -2  12  11       41.61       28.20     30.92 o 
  -4 -13  12      400.30      501.69     75.93 o 
  -3 -13  12      930.91      860.96    118.40 o 
  -2 -13  12       29.04       22.19     31.56 o 
  -1 -13  12      370.38      400.35     50.84 o 
   0 -13  12        8.85       49.51     28.25 o 
   1 -13  12      977.07     1097.68     53.26 o 
   2 -13  12      431.38      457.84     65.42 o 
   3 -13  12      220.46      201.86     31.36 o 
  -6 -12  12       47.84       10.75     49.71 o 
  -5 -12  12      403.26      445.35     77.34 o 
  -4 -12  12      454.21      468.32     53.37 o 
  -3 -12  12      798.94      786.06     53.54 o 
  -2 -12  12      180.63      143.53     34.32 o 
  -1 -12  12      949.79     1061.58     46.94 o 
   0 -12  12      706.30      861.87     45.62 o 
   1 -12  12      564.24      625.08     40.58 o 
   2 -12  12      501.36      526.18     38.65 o 
   3 -12  12      484.26      482.63     35.40 o 
   4 -12  12       41.61       12.65     23.88 o 
  -7 -11  12      104.48       66.21     34.35 o 
  -6 -11  12      314.25      223.57     40.04 o 
  -5 -11  12      175.06      236.55     91.09 o 
  -4 -11  12       22.65       31.74     37.30 o 
  -3 -11  12      271.27      215.56     43.15 o 
  -2 -11  12       26.65       28.23     34.83 o 
  -1 -11  12      786.79      763.68     79.80 o 
   0 -11  12        7.29       10.81     22.62 o 
   1 -11  12     1069.05     1004.76     47.86 o 
   2 -11  12       11.16       21.61     21.64 o 
   3 -11  12      516.93      513.86     65.33 o 
   4 -11  12        9.68       -0.29     21.89 o 
   5 -11  12      282.41      293.32     44.26 o 
  -8 -10  12        7.72        0.63     26.85 o 
  -7 -10  12       40.85       19.69     25.57 o 
  -6 -10  12     1378.46     1502.90     70.49 o 
  -5 -10  12      175.21      137.53     35.63 o 
  -4 -10  12       89.97      108.44     34.30 o 
  -3 -10  12      282.82      323.23     45.66 o 
  -2 -10  12     1317.94     1386.73     61.34 o 
  -1 -10  12      208.08      218.85     28.04 o 
   0 -10  12      560.72      576.88     36.62 o 
   1 -10  12      432.06      406.34     29.24 o 
   2 -10  12      484.88      493.65     30.01 o 
   3 -10  12      637.56      640.05     53.89 o 
   4 -10  12      230.80      282.52     31.11 o 
   5 -10  12      528.92      544.84     38.53 o 
   6 -10  12      241.34      299.17     48.77 o 
  -9  -9  12       87.64       90.66     30.72 o 
  -8  -9  12       96.80        8.43     27.01 o 
  -7  -9  12        0.46        1.16     23.29 o 
  -6  -9  12      485.21      428.83     37.53 o 
  -5  -9  12      207.97      183.29     36.66 o 
  -4  -9  12       85.20       73.99     31.56 o 
  -3  -9  12        2.75      -10.94     22.98 o 
  -2  -9  12      847.23      947.73     40.08 o 
  -1  -9  12      671.82      702.23     38.16 o 
   0  -9  12        2.47       12.72     18.75 o 
   1  -9  12       41.00       20.93     20.74 o 
   2  -9  12      283.33      291.38     26.38 o 
   3  -9  12      388.77      398.64     46.64 o 
   4  -9  12      286.64      290.48     37.47 o 
   5  -9  12      101.14      114.81     26.57 o 
   6  -9  12      159.68      154.85     28.74 o 
 -10  -8  12       70.54       48.41     26.98 o 
  -9  -8  12       16.30       22.02     26.85 o 
  -8  -8  12      706.10      662.47     47.81 o 
  -7  -8  12        4.60       -1.74     24.90 o 
  -6  -8  12       46.00       53.74     24.98 o 
  -5  -8  12      235.12      170.91     32.45 o 
  -4  -8  12     1551.38     1480.97     95.84 o 
  -3  -8  12        3.48       24.01     23.11 o 
  -2  -8  12       17.33       35.12     19.68 o 
  -1  -8  12      242.67      249.71     21.55 o 
   0  -8  12     1255.55     1325.57     40.90 o 
   1  -8  12        3.44       15.21     17.79 o 
   2  -8  12        4.15        9.47     18.14 o 
   3  -8  12      503.72      503.94     40.00 o 
   4  -8  12      337.04      312.79     30.83 o 
   5  -8  12        0.47      -13.18     21.86 o 
   6  -8  12      100.84      103.91     33.03 o 
   7  -8  12      251.14      145.71     90.46 o 
 -11  -7  12       43.55       58.35     26.22 o 
 -10  -7  12       12.52       13.26     26.39 o 
  -9  -7  12       29.42       10.85     21.38 o 
  -8  -7  12      251.45      187.86     32.45 o 
  -7  -7  12      239.94      280.90     35.04 o 
  -6  -7  12       99.74      116.70     29.69 o 
  -5  -7  12      177.57      151.60     26.62 o 
  -4  -7  12      880.20      887.17     50.13 o 
  -3  -7  12      294.13      323.12     35.77 o 
  -2  -7  12       35.05       35.45     17.05 o 
  -1  -7  12       36.96       35.25     15.82 o 
   0  -7  12     1605.96     1642.78     54.79 o 
   1  -7  12      131.53      123.85     19.64 o 
   2  -7  12       57.99       56.54     18.39 o 
   3  -7  12       38.43       27.27     21.73 o 
   4  -7  12      898.99      893.04     60.90 o 
   5  -7  12       72.57       49.49     24.60 o 
   6  -7  12       19.43       20.12     28.79 o 
   7  -7  12        7.09       -2.78     37.21 o 
 -11  -6  12        3.65       -2.64     23.37 o 
 -10  -6  12      248.67      306.20     32.91 o 
  -9  -6  12      370.53      339.95     33.66 o 
  -8  -6  12       12.81       17.80     23.54 o 
  -7  -6  12      367.85      357.37     36.94 o 
  -6  -6  12      251.59      216.44     38.75 o 
  -5  -6  12      267.49      224.26     31.56 o 
  -4  -6  12       42.36       39.63     25.40 o 
  -3  -6  12      656.40      689.93     38.35 o 
  -2  -6  12      122.56      103.50     19.33 o 
  -1  -6  12      864.31      834.10     44.63 o 
   0  -6  12       12.97       32.99     13.75 o 
   1  -6  12      659.18      617.45     27.28 o 
   2  -6  12      378.04      359.87     28.45 o 
   3  -6  12      563.90      555.39     34.31 o 
   4  -6  12      137.60      175.05     24.97 o 
   5  -6  12      221.41      240.50     37.74 o 
   6  -6  12       80.44       58.24     29.58 o 
   7  -6  12      231.60      232.56     44.94 o 
 -12  -5  12       94.35      137.74     28.18 o 
 -11  -5  12      128.82      151.65     27.97 o 
 -10  -5  12      112.39      126.83     25.90 o 
  -9  -5  12        0.16       -4.41     19.89 o 
  -8  -5  12       95.68      105.24     23.93 o 
  -7  -5  12      438.36      474.04     39.16 o 
  -6  -5  12      470.01      477.13     39.24 o 
  -5  -5  12        2.92        6.23     19.01 o 
  -4  -5  12      193.65      206.69     25.60 o 
  -3  -5  12       19.92       25.33     20.69 o 
  -2  -5  12      618.31      555.85     30.37 o 
  -1  -5  12        3.26       -2.25     14.23 o 
   0  -5  12      358.29      364.37     20.82 o 
   1  -5  12        9.55       -0.32     13.06 o 
   2  -5  12      287.06      269.06     23.71 o 
   3  -5  12       76.07       75.87     20.82 o 
   4  -5  12        9.16       14.74     20.65 o 
   5  -5  12        0.41       11.15     22.77 o 
   6  -5  12      465.88      445.72     71.34 o 
   7  -5  12      101.74       57.19     35.48 o 
 -12  -4  12       21.21       31.37     23.14 o 
 -11  -4  12      649.39      642.06     58.51 o 
 -10  -4  12       80.49      116.67     24.37 o 
  -9  -4  12      197.62      175.57     27.45 o 
  -8  -4  12       19.95       19.78     19.60 o 
  -7  -4  12     1598.36     1566.90     56.63 o 
  -6  -4  12        2.94       -8.46     20.92 o 
  -5  -4  12      340.01      353.54     27.96 o 
  -4  -4  12        5.10       -0.07     17.81 o 
  -3  -4  12     3107.12     3037.99     65.78 o 
  -2  -4  12       10.80       -5.78     15.49 o 
  -1  -4  12      637.09      649.25     34.99 o 
   0  -4  12        2.30      -12.84     12.84 o 
   1  -4  12     1501.04     1509.29     46.30 o 
   2  -4  12       39.90       33.91     16.08 o 
   3  -4  12      443.19      447.33     29.20 o 
   4  -4  12       24.85       40.10     20.18 o 
   5  -4  12      627.81      690.70     38.42 o 
   6  -4  12       35.06       41.51     27.60 o 
   7  -4  12       61.25       91.02     33.57 o 
 -13  -3  12       59.74       39.82     25.10 o 
 -12  -3  12       85.03       47.08     22.01 o 
 -11  -3  12       93.49       76.66     22.67 o 
 -10  -3  12      361.61      388.96     31.77 o 
  -9  -3  12      114.91       93.76     23.08 o 
  -8  -3  12       66.99       44.06     20.18 o 
  -7  -3  12      583.13      543.85     34.34 o 
  -6  -3  12      468.35      474.92     29.31 o 
  -5  -3  12       48.19       51.29     17.34 o 
  -4  -3  12        1.14      -10.06     15.25 o 
  -3  -3  12     1321.20     1289.10     40.74 o 
  -2  -3  12      155.38      125.72     19.90 o 
  -1  -3  12       12.52        7.28     15.80 o 
   0  -3  12        4.40       15.50     14.77 o 
   1  -3  12     1460.75     1466.28     38.89 o 
   2  -3  12       13.19       11.26     15.63 o 
   3  -3  12       30.12       48.26     19.30 o 
   4  -3  12       55.07       52.77     20.35 o 
   5  -3  12      612.33      716.83     37.10 o 
   6  -3  12        1.35       54.19     30.72 o 
   7  -3  12       63.90       93.79     33.97 o 
 -13  -2  12      381.54      426.99     35.85 o 
 -12  -2  12      245.07      297.32     37.56 o 
 -11  -2  12       86.48       91.03     24.46 o 
 -10  -2  12      583.75      600.87     39.89 o 
  -9  -2  12     1519.29     1532.54     61.44 o 
  -8  -2  12      569.45      588.70     35.09 o 
  -7  -2  12      148.93      167.71     24.49 o 
  -6  -2  12      609.72      629.72     34.70 o 
  -5  -2  12     3446.30     3434.68     78.39 o 
  -4  -2  12      504.99      542.25     25.36 o 
  -3  -2  12       35.51       20.67     14.14 o 
  -2  -2  12      300.46      312.50     21.87 o 
  -1  -2  12     3327.48     3280.67     68.44 o 
   0  -2  12       75.12       46.12     15.62 o 
   1  -2  12        0.20       29.80     15.53 o 
   2  -2  12       15.30        5.28     16.39 o 
   3  -2  12     1374.78     1377.70     60.20 o 
   4  -2  12        2.94       -0.06     21.03 o 
   5  -2  12        4.36      -20.79     23.48 o 
   6  -2  12       11.01       40.50     30.98 o 
   7  -2  12      324.37      297.31     43.28 o 
 -13  -1  12       43.42       20.05     21.19 o 
 -12  -1  12      172.54      170.51     43.27 o 
 -11  -1  12       22.16       46.92     21.46 o 
 -10  -1  12      626.90      652.71     39.45 o 
  -9  -1  12     1011.65     1039.36     62.75 o 
  -8  -1  12     1012.08      960.45     52.62 o 
  -7  -1  12       12.53       18.32     16.43 o 
  -6  -1  12     1749.00     1686.19     48.00 o 
  -5  -1  12     2910.41     2763.92     74.60 o 
  -4  -1  12      801.80      819.32     29.37 o 
  -3  -1  12       15.36       17.98     13.86 o 
  -2  -1  12      944.93      921.45     39.73 o 
  -1  -1  12     4353.70     4192.14     79.97 o 
   0  -1  12      344.75      375.92     24.81 o 
   1  -1  12        2.66       13.33     15.63 o 
   2  -1  12      198.83      171.46     21.78 o 
   3  -1  12     2775.39     2957.34     72.24 o 
   4  -1  12       10.05      -22.24     22.24 o 
   5  -1  12       11.04      -10.85     23.92 o 
   6  -1  12        0.14       17.76     30.24 o 
   7  -1  12      754.42      865.54     64.15 o 
 -13   0  12      292.09      336.64     38.02 o 
 -12   0  12      387.31      403.96     32.37 o 
 -11   0  12      135.62      161.12     25.86 o 
 -10   0  12     1001.52     1062.01     48.06 o 
  -9   0  12       90.79      129.58     24.45 o 
  -8   0  12      572.60      559.33     30.46 o 
  -7   0  12     1442.44     1464.84     55.50 o 
  -6   0  12     2787.91     2624.37     66.75 o 
  -5   0  12      104.22       93.33     20.52 o 
  -4   0  12     1347.45     1381.20     36.77 o 
  -3   0  12     2083.07     2076.49     44.87 o 
  -2   0  12     2639.45     2584.68     72.19 o 
  -1   0  12      432.37      428.92     27.29 o 
   0   0  12      179.25      178.16     18.98 o 
   1   0  12     1415.78     1380.62     40.06 o 
   2   0  12      867.93      940.48     36.43 o 
   3   0  12      558.79      547.14     48.94 o 
   4   0  12       11.47       -5.29     23.16 o 
   5   0  12      539.36      553.67     40.61 o 
   6   0  12      149.18      172.42     40.98 o 
 -13   1  12      476.24      489.51     44.53 o 
 -12   1  12      542.00      546.83     38.03 o 
 -11   1  12       36.55       35.47     20.29 o 
 -10   1  12      859.48      865.59     39.90 o 
  -9   1  12      954.33     1043.30     43.04 o 
  -8   1  12     2300.63     2229.19     61.60 o 
  -7   1  12     1247.98     1259.17     61.09 o 
  -6   1  12     1475.58     1487.31     49.47 o 
  -5   1  12      115.16      118.13     21.70 o 
  -4   1  12     2454.57     2422.35     52.46 o 
  -3   1  12     4705.77     4597.56     77.70 o 
  -2   1  12     2269.11     2289.90     55.22 o 
  -1   1  12        3.28        3.35     16.53 o 
   0   1  12     1532.81     1590.92     43.98 o 
   1   1  12     3640.52     3735.01     68.65 o 
   2   1  12      659.78      591.74     33.01 o 
   3   1  12       16.08        7.42     22.43 o 
   4   1  12       89.79       86.94     26.85 o 
   5   1  12     1496.05     1508.80    253.37 o 
   6   1  12      127.38      152.82     34.25 o 
 -14   2  12       21.04        2.25     26.28 o 
 -13   2  12       57.54       48.25     22.99 o 
 -12   2  12      624.64      651.72     42.89 o 
 -11   2  12      223.67      242.07     27.96 o 
 -10   2  12      102.55      127.26     21.72 o 
  -9   2  12       94.98      102.29     22.47 o 
  -8   2  12     3553.53     3496.12    104.05 o 
  -7   2  12      164.02      134.18     27.94 o 
  -6   2  12     1027.04     1035.63     43.36 o 
  -5   2  12        1.43      -10.15     14.35 o 
  -4   2  12     5984.97     5948.23    101.70 o 
  -3   2  12      665.04      708.67     30.63 o 
  -2   2  12      541.94      574.73     30.25 o 
  -1   2  12      783.82      796.96     36.57 o 
   0   2  12     3920.43     3841.35     74.03 o 
   1   2  12     1585.19     1636.59     54.10 o 
   2   2  12      255.07      217.36     24.53 o 
   3   2  12      374.45      303.34     32.56 o 
   4   2  12     1096.61     1148.68     55.49 o 
   5   2  12      799.80      872.00     62.36 o 
   6   2  12        0.02       -9.62     27.98 o 
 -14   3  12      171.91      170.19     36.65 o 
 -13   3  12       40.72       15.87     21.19 o 
 -12   3  12      350.95      345.80     43.54 o 
 -11   3  12     1040.50     1095.49     49.76 o 
 -10   3  12      577.81      508.61     40.40 o 
  -9   3  12       34.03       26.27     19.71 o 
  -8   3  12     1283.16     1319.80     56.82 o 
  -7   3  12      898.80      899.14     42.08 o 
  -6   3  12     1403.60     1337.61     52.47 o 
  -5   3  12      213.27      168.51     21.60 o 
  -4   3  12     3980.75     3991.11     78.66 o 
  -3   3  12      678.19      694.49     37.86 o 
  -2   3  12     1687.96     1680.09     69.97 o 
  -1   3  12     1145.27     1162.34     41.98 o 
   0   3  12     3219.78     3329.86     68.05 o 
   1   3  12      138.63       72.11     21.91 o 
   2   3  12      426.52      413.16     31.44 o 
   3   3  12     1661.14     1672.43     66.27 o 
   4   3  12     1200.38     1371.11    108.64 o 
   5   3  12      164.59      192.57     38.80 o 
 -13   4  12      171.81      139.56     38.96 o 
 -12   4  12       11.78        4.87     20.90 o 
 -11   4  12      641.86      713.62     38.99 o 
 -10   4  12     1981.54     2124.67     68.37 o 
  -9   4  12      354.57      292.93     29.39 o 
  -8   4  12      145.77       96.85     23.54 o 
  -7   4  12      650.89      594.84     46.43 o 
  -6   4  12     4081.24     3968.95     88.47 o 
  -5   4  12       27.04       49.10     18.00 o 
  -4   4  12      450.72      431.48     29.54 o 
  -3   4  12      130.98      144.99     34.81 o 
  -2   4  12     4626.94     4631.42    138.34 o 
  -1   4  12      118.18      152.70     22.19 o 
   0   4  12      568.21      522.21     28.23 o 
   1   4  12       11.97       -0.70     19.30 o 
   2   4  12     2246.10     2360.03     64.31 o 
   3   4  12      655.30      639.40     49.48 o 
   4   4  12      269.78      278.23     40.94 o 
   5   4  12      197.48      181.68     39.58 o 
 -13   5  12      452.45      494.17     66.46 o 
 -12   5  12       56.20       61.66     23.02 o 
 -11   5  12      121.80      129.35     25.61 o 
 -10   5  12     1215.35     1289.27     51.09 o 
  -9   5  12      837.40      852.05     43.10 o 
  -8   5  12      285.61      285.07     30.15 o 
  -7   5  12      306.77      331.39     31.42 o 
  -6   5  12     3272.40     3165.00    116.89 o 
  -5   5  12      814.78      812.53     50.06 o 
  -4   5  12      273.67      266.16     25.97 o 
  -3   5  12        1.22        4.28     20.16 o 
  -2   5  12     4274.79     4511.89     85.74 o 
  -1   5  12        3.54        4.34     17.76 o 
   0   5  12      247.59      229.39     29.66 o 
   1   5  12       85.96       68.25     22.02 o 
   2   5  12     2405.54     2608.63     85.72 o 
   3   5  12        5.23       38.09     30.60 o 
   4   5  12       38.55        6.46     31.18 o 
 -13   6  12      522.47      492.24     35.78 o 
 -12   6  12      567.62      581.39     38.31 o 
 -11   6  12      334.63      326.60     48.24 o 
 -10   6  12       48.38       34.15     24.37 o 
  -9   6  12      640.73      645.61     40.00 o 
  -8   6  12     1832.13     1732.02     58.55 o 
  -7   6  12      181.11      204.42     31.82 o 
  -6   6  12      527.74      485.39     36.13 o 
  -5   6  12      655.29      695.09     39.30 o 
  -4   6  12     2404.07     2431.56     75.91 o 
  -3   6  12      138.41      120.54     25.71 o 
  -2   6  12      554.68      586.12     31.24 o 
  -1   6  12      139.11      137.99     22.42 o 
   0   6  12     1338.71     1447.62     45.67 o 
   1   6  12       45.10       73.58     29.43 o 
   2   6  12      648.00      660.20     53.38 o 
   3   6  12        6.46       -7.36     28.97 o 
   4   6  12      474.13      458.82     45.32 o 
 -13   7  12      335.27      400.59     36.28 o 
 -12   7  12      471.24      550.24     39.02 o 
 -11   7  12      550.06      501.89     37.52 o 
 -10   7  12        1.28       -1.71     21.61 o 
  -9   7  12      651.00      577.97     39.16 o 
  -8   7  12     1974.19     1900.66     88.92 o 
  -7   7  12      500.00      486.97     36.69 o 
  -6   7  12       17.35        0.52     19.07 o 
  -5   7  12      280.06      326.60     39.22 o 
  -4   7  12     3717.68     3806.92    115.56 o 
  -3   7  12      180.87      246.62     33.28 o 
  -2   7  12       78.46       67.64     23.67 o 
  -1   7  12      112.64      139.45     22.70 o 
   0   7  12     2304.53     2483.89    138.58 o 
   1   7  12       29.54       27.87     27.55 o 
   2   7  12        2.08      -30.34     35.28 o 
   3   7  12        4.52       24.40     29.91 o 
 -12   8  12        7.86        0.31     23.68 o 
 -11   8  12      379.87      403.69     49.61 o 
 -10   8  12      191.86      152.58     27.59 o 
  -9   8  12      634.17      668.83     41.76 o 
  -8   8  12      238.83      241.18     30.68 o 
  -7   8  12      454.96      412.43     36.16 o 
  -6   8  12      504.42      542.16     37.57 o 
  -5   8  12      557.10      605.36     57.98 o 
  -4   8  12      756.87      681.73     45.53 o 
  -3   8  12      111.70       98.93     34.69 o 
  -2   8  12      511.66      485.85     39.20 o 
  -1   8  12      138.69      140.29     25.39 o 
   0   8  12      999.83     1086.80     56.42 o 
   1   8  12       15.88       52.51     27.47 o 
   2   8  12      201.55      159.86     43.91 o 
 -12   9  12      102.35      130.48     51.55 o 
 -11   9  12      527.33      556.67     42.59 o 
 -10   9  12      571.20      470.53     37.91 o 
  -9   9  12      510.94      487.97     38.25 o 
  -8   9  12       25.43       23.40     23.66 o 
  -7   9  12      409.16      329.89     37.36 o 
  -6   9  12     1209.54     1198.73     52.99 o 
  -5   9  12      403.36      422.87     40.59 o 
  -4   9  12        0.39      -19.98     24.59 o 
  -3   9  12      165.53      120.02     28.72 o 
  -2   9  12     1332.67     1453.21     66.44 o 
  -1   9  12      170.90      127.74     30.22 o 
   0   9  12       14.37        6.82     27.17 o 
   1   9  12        4.11       19.69     28.61 o 
 -11  10  12      754.78      813.25    137.28 o 
 -10  10  12       24.09       33.32     25.61 o 
  -9  10  12      332.84      369.67     53.59 o 
  -8  10  12        2.55      -22.32     22.32 o 
  -7  10  12      954.82      973.11     63.65 o 
  -6  10  12      467.43      480.42     43.12 o 
  -5  10  12      133.69       61.14     35.67 o 
  -4  10  12       14.18       26.76     25.57 o 
  -3  10  12      371.13      409.75     43.79 o 
  -2  10  12      571.56      572.68     45.74 o 
  -1  10  12       13.75       49.56     38.19 o 
   0  10  12       17.01        3.68     42.27 o 
 -10  11  12      106.69      106.23     32.20 o 
  -9  11  12      221.81      191.86     31.91 o 
  -8  11  12       50.37       55.18     26.55 o 
  -7  11  12      764.70      866.49     71.99 o 
  -6  11  12       18.93        9.47     31.77 o 
  -5  11  12      212.45      184.54     37.77 o 
  -4  11  12      330.18      397.64     48.82 o 
  -3  11  12      618.14      705.28     90.63 o 
  -2  11  12       14.73       52.29     32.77 o 
  -7  12  12       95.99       45.62     41.05 o 
  -6  12  12       95.80      132.08     42.77 o 
  -5  12  12      402.11      435.87     77.38 o 
  -2 -13  13       86.90      136.90     47.50 o 
  -1 -13  13       94.47      134.33     41.51 o 
   0 -13  13      567.95      612.99     38.88 o 
  -5 -12  13       46.92        9.49     40.37 o 
  -4 -12  13      339.85      274.09     48.54 o 
  -3 -12  13      164.23      170.87     42.01 o 
  -2 -12  13       68.85       88.79     32.76 o 
  -1 -12  13      351.00      332.90     49.94 o 
   0 -12  13      484.11      482.33     37.73 o 
   1 -12  13      201.83      159.81     29.70 o 
   2 -12  13        0.45       30.52     29.35 o 
   3 -12  13       58.52       81.31     26.84 o 
  -6 -11  13      365.01      479.31     86.65 o 
  -5 -11  13      453.71      511.61     55.71 o 
  -4 -11  13       45.34       50.01     38.51 o 
  -3 -11  13      163.97      205.37     42.83 o 
  -2 -11  13     1158.80     1245.79    123.29 o 
  -1 -11  13      201.13      249.79     29.48 o 
   0 -11  13       38.02       34.42     24.50 o 
   1 -11  13      277.71      304.81     36.68 o 
   2 -11  13      902.64     1070.07     71.18 o 
   3 -11  13      450.16      463.21     36.89 o 
   4 -11  13        9.09       -9.77     22.37 o 
  -8 -10  13      118.30      136.69     32.07 o 
  -7 -10  13      411.68      500.95     55.95 o 
  -6 -10  13      105.12      126.22     42.11 o 
  -5 -10  13      302.48      226.04     47.00 o 
  -4 -10  13      241.35      260.04     39.60 o 
  -3 -10  13     1218.78     1298.70     71.11 o 
  -2 -10  13      689.67      727.11     95.90 o 
  -1 -10  13      467.48      446.94     30.30 o 
   0 -10  13        3.73       21.02     25.34 o 
   1 -10  13      389.87      449.39     40.10 o 
   2 -10  13     1971.58     2069.12     71.07 o 
   3 -10  13      127.35      114.12     25.63 o 
   4 -10  13       37.51       -3.42     22.57 o 
   5 -10  13      344.56      457.74     96.27 o 
  -9  -9  13      170.83      114.55     32.93 o 
  -8  -9  13       43.39       23.93     28.75 o 
  -7  -9  13     1045.80     1132.82     53.13 o 
  -6  -9  13      103.82      146.14     36.11 o 
  -5  -9  13      291.94      276.60     46.65 o 
  -4  -9  13      122.02      105.03     34.70 o 
  -3  -9  13     1349.25     1266.55     54.58 o 
  -2  -9  13       41.64       27.67     23.87 o 
  -1  -9  13      358.68      370.08     28.23 o 
   0  -9  13      115.37      123.07     22.73 o 
   1  -9  13     1969.90     1985.78     54.92 o 
   2  -9  13       92.28      108.94     21.38 o 
   3  -9  13      123.28       69.13     23.69 o 
   4  -9  13      695.53      803.16     42.77 o 
   5  -9  13      469.32      516.57     38.08 o 
  -9  -8  13      667.39      598.85     42.71 o 
  -8  -8  13       27.70       29.06     27.06 o 
  -7  -8  13      513.85      467.41     38.04 o 
  -6  -8  13      611.17      676.77     42.34 o 
  -5  -8  13     1508.69     1556.76     80.21 o 
  -4  -8  13      421.54      422.61     39.80 o 
  -3  -8  13     1323.34     1296.15     86.68 o 
  -2  -8  13      302.48      326.95     33.87 o 
  -1  -8  13     1209.56     1238.90     45.03 o 
   0  -8  13      891.66      982.92     34.64 o 
   1  -8  13      790.30      787.84     36.30 o 
   2  -8  13      138.28      169.39     24.22 o 
   3  -8  13      672.91      711.54     50.32 o 
   4  -8  13      534.76      529.92     39.06 o 
   5  -8  13      582.52      545.83     43.74 o 
 -10  -7  13      253.86      219.58     31.18 o 
  -9  -7  13      952.84     1053.80     51.45 o 
  -8  -7  13      317.70      272.21     36.12 o 
  -7  -7  13      217.07      228.52     34.31 o 
  -6  -7  13      163.19      163.84     29.02 o 
  -5  -7  13     3536.64     3499.78    116.07 o 
  -4  -7  13       44.35       21.40     26.42 o 
  -3  -7  13      360.57      265.03     38.21 o 
  -2  -7  13       16.09       30.11     17.42 o 
  -1  -7  13     4597.71     4573.70     82.62 o 
   0  -7  13      100.88      111.69     29.87 o 
   1  -7  13      368.61      326.10     25.95 o 
   2  -7  13       32.53       23.71     18.57 o 
   3  -7  13     2013.24     2109.29    103.70 o 
   4  -7  13      329.17      366.06     31.87 o 
   5  -7  13       43.47        9.65     24.20 o 
   6  -7  13        8.95       -3.21     26.64 o 
 -11  -6  13      148.96      103.00     32.43 o 
 -10  -6  13      180.91      152.15     33.79 o 
  -9  -6  13      224.23      218.84     30.09 o 
  -8  -6  13     1524.23     1550.12     58.73 o 
  -7  -6  13      263.48      288.26     36.46 o 
  -6  -6  13       61.96       60.49     24.79 o 
  -5  -6  13     1987.79     1987.35     69.72 o 
  -4  -6  13     1137.43     1091.06     65.19 o 
  -3  -6  13     1541.29     1469.79     54.34 o 
  -2  -6  13       41.99       46.84     17.80 o 
  -1  -6  13     3493.02     3487.77     71.50 o 
   0  -6  13      153.33      166.61     18.05 o 
   1  -6  13      889.13      871.25     32.80 o 
   2  -6  13      325.04      327.02     24.15 o 
   3  -6  13     2532.76     2497.52     71.24 o 
   4  -6  13        0.93      -14.50     20.96 o 
   5  -6  13      208.92      180.91     28.11 o 
   6  -6  13      332.32      367.81     34.17 o 
 -11  -5  13      503.72      473.83     37.74 o 
 -10  -5  13      291.18      309.37     32.80 o 
  -9  -5  13        2.07      -15.79     20.13 o 
  -8  -5  13     1165.26     1128.45     50.05 o 
  -7  -5  13     2224.67     2221.82     91.03 o 
  -6  -5  13      782.74      651.36     62.23 o 
  -5  -5  13        0.82       15.20     23.42 o 
  -4  -5  13     1076.63     1072.04     46.26 o 
  -3  -5  13     3945.12     4058.29    152.34 o 
  -2  -5  13      108.80       72.15     20.31 o 
  -1  -5  13      648.81      631.69     30.84 o 
   0  -5  13      353.05      382.37     31.50 o 
   1  -5  13     4462.66     4409.51     74.58 o 
   2  -5  13       84.38       85.70     18.42 o 
   3  -5  13      540.00      506.87     31.46 o 
   4  -5  13        9.35      -10.40     19.58 o 
   5  -5  13     1591.35     1721.50     53.85 o 
   6  -5  13      171.28      184.66     29.43 o 
 -12  -4  13      204.96      168.13     29.21 o 
 -11  -4  13      169.23      163.76     27.91 o 
 -10  -4  13      544.03      506.28     36.65 o 
  -9  -4  13        8.54       42.32     22.57 o 
  -8  -4  13      293.14      251.88     29.58 o 
  -7  -4  13     1709.81     1705.08     57.44 o 
  -6  -4  13     1427.28     1503.40     59.94 o 
  -5  -4  13      100.89       95.58     21.07 o 
  -4  -4  13     1142.33     1112.32     41.11 o 
  -3  -4  13     3693.48     3644.23     76.38 o 
  -2  -4  13      995.75      948.36     34.38 o 
  -1  -4  13       46.61       18.60     16.76 o 
   0  -4  13      115.41      107.59     17.38 o 
   1  -4  13     4533.01     4485.66     86.48 o 
   2  -4  13      119.47       72.72     19.55 o 
   3  -4  13      214.52      181.51     24.29 o 
   4  -4  13        1.70       27.90     20.25 o 
   5  -4  13     2452.37     2603.30     84.90 o 
   6  -4  13       44.06       41.09     28.63 o 
 -12  -3  13      360.67      370.93     37.18 o 
 -11  -3  13      151.37      131.74     25.90 o 
 -10  -3  13      817.34      765.29     42.09 o 
  -9  -3  13      552.86      602.65     42.66 o 
  -8  -3  13      768.36      706.32     49.70 o 
  -7  -3  13        2.04      -18.43     18.43 o 
  -6  -3  13      668.06      671.39     37.25 o 
  -5  -3  13     1806.21     1978.74     52.99 o 
  -4  -3  13      645.79      690.96     31.17 o 
  -3  -3  13      413.01      399.32     28.34 o 
  -2  -3  13     1269.75     1320.56     60.36 o 
  -1  -3  13     2112.43     2032.20     53.30 o 
   0  -3  13      729.14      727.74     30.46 o 
   1  -3  13      587.20      529.37     43.13 o 
   2  -3  13      129.03      144.75     21.71 o 
   3  -3  13     1159.84     1117.95     94.06 o 
   4  -3  13       15.10       -1.23     21.75 o 
   5  -3  13      640.56      659.77     44.07 o 
   6  -3  13        0.05        5.01     27.85 o 
 -13  -2  13       72.63      103.32     39.27 o 
 -12  -2  13      380.42      351.04     34.55 o 
 -11  -2  13      447.61      512.39     52.14 o 
 -10  -2  13      678.55      753.04     43.76 o 
  -9  -2  13      406.25      396.90     35.03 o 
  -8  -2  13     1021.11      916.90     43.17 o 
  -7  -2  13      463.95      514.28     46.37 o 
  -6  -2  13     1638.28     1674.52     49.48 o 
  -5  -2  13     2753.99     2783.48     58.82 o 
  -4  -2  13      891.76      881.74     34.16 o 
  -3  -2  13       57.38       57.76     18.98 o 
  -2  -2  13      413.99      447.32     28.16 o 
  -1  -2  13     4718.19     4600.98     86.63 o 
   0  -2  13      453.18      406.85     24.72 o 
   1  -2  13        3.55        9.86     17.02 o 
   2  -2  13      401.72      369.72     27.15 o 
   3  -2  13     2352.05     2393.78     65.27 o 
   4  -2  13      134.60      119.28     25.77 o 
   5  -2  13        3.30       -5.89     25.28 o 
   6  -2  13        0.28      -26.49     26.49 o 
 -13  -1  13       45.06       67.58     25.80 o 
 -12  -1  13      251.27      248.67     30.86 o 
 -11  -1  13       16.86        4.09     22.79 o 
 -10  -1  13     1124.24     1156.31     51.69 o 
  -9  -1  13       31.47       30.15     21.82 o 
  -8  -1  13      496.76      483.52     41.22 o 
  -7  -1  13        1.75       19.20     18.27 o 
  -6  -1  13     1714.58     1583.40     52.59 o 
  -5  -1  13       19.80        7.09     15.66 o 
  -4  -1  13      748.41      760.79     32.04 o 
  -3  -1  13       95.97       96.97     18.30 o 
  -2  -1  13     2146.53     2184.35     60.28 o 
  -1  -1  13      965.65      950.06     37.69 o 
   0  -1  13       89.21       94.08     18.21 o 
   1  -1  13      469.65      452.60     29.97 o 
   2  -1  13      367.41      336.32     26.71 o 
   3  -1  13     1084.88     1055.62     45.53 o 
   4  -1  13        9.04       -6.56     23.47 o 
   5  -1  13       49.41       42.73     36.88 o 
   6  -1  13      135.54      114.57     30.89 o 
 -13   0  13      240.58      254.04     28.31 o 
 -12   0  13      346.26      372.09     31.29 o 
 -11   0  13      261.22      262.41     28.41 o 
 -10   0  13      539.43      568.97     36.02 o 
  -9   0  13      474.57      464.54     36.80 o 
  -8   0  13      952.97     1009.66     48.54 o 
  -7   0  13      862.68      917.80     43.58 o 
  -6   0  13     1520.05     1525.51     51.88 o 
  -5   0  13      854.69      810.47     44.18 o 
  -4   0  13      546.48      520.69     30.25 o 
  -3   0  13     1053.30     1078.67     41.23 o 
  -2   0  13     1129.81     1165.53     40.45 o 
  -1   0  13      423.30      417.83     27.95 o 
   0   0  13      390.28      421.08     25.16 o 
   1   0  13     1255.33     1290.00     44.53 o 
   2   0  13      780.42      806.30     37.74 o 
   3   0  13       10.36       28.54     24.39 o 
   4   0  13        2.03       15.56     24.96 o 
   5   0  13      970.08     1039.19     64.02 o 
 -13   1  13       93.49      103.96     27.72 o 
 -12   1  13      775.61      778.93     39.89 o 
 -11   1  13        0.19       29.37     20.37 o 
 -10   1  13      144.38      106.79     41.54 o 
  -9   1  13       69.01       70.55     21.72 o 
  -8   1  13     1609.84     1637.26     55.93 o 
  -7   1  13      220.37      186.23     27.47 o 
  -6   1  13      163.93      123.32     39.18 o 
  -5   1  13       97.84      106.59     20.38 o 
  -4   1  13     2790.16     2769.96     67.21 o 
  -3   1  13      348.72      328.48     30.32 o 
  -2   1  13      127.02      136.12     21.20 o 
  -1   1  13      212.76      228.69     33.46 o 
   0   1  13      934.02      966.08     36.40 o 
   1   1  13      390.92      373.24     28.17 o 
   2   1  13       16.74      -16.64     19.76 o 
   3   1  13       91.52       63.24     25.64 o 
   4   1  13      420.43      455.47     65.32 o 
   5   1  13      373.12      451.16     48.86 o 
 -13   2  13        0.55       20.81     39.66 o 
 -12   2  13      185.64      221.64     32.69 o 
 -11   2  13      463.11      512.64     38.17 o 
 -10   2  13       86.04       43.79     21.18 o 
  -9   2  13       34.52       38.56     26.55 o 
  -8   2  13     1522.60     1540.39     54.19 o 
  -7   2  13      344.01      372.00     42.77 o 
  -6   2  13      114.26      111.90     23.06 o 
  -5   2  13      419.15      432.28     30.74 o 
  -4   2  13     1833.71     1888.17     59.10 o 
  -3   2  13       48.88       49.82     21.57 o
[truncated: 52,803 more chars]
